# Supplementary material for: The nuclear receptor Hr46/Hr3 is required in the blood brain barrier of mature males for courtship
Source: PLoS Genet. 2022 Jan 25;18(1):e1009519. doi: 10.1371/journal.pgen.1009519 (PMC8815886; doi:10.1371/journal.pgen.1009519)
Supplement: S1 Table — 284 transcripts were identified that differ by >2Fold (p<0.05). Of those 112 were male-preferentially expressed, 172 were female-preferentially expressed. (XLSX) [file pgen.1009519.s001.xlsx]

## Sheet: Sheet1
Differentially expressed genes in BBB from males vs. females (>2Fold, p<0.05, 284 probes)
Intensity values are normalized to the 75th percentile intensity of each array.
p-values are based on a Welch T-test.
										1	2	3		4	5	6			GO
										Male	Male	Male		Female	Female	Female			Sex-specific processes
Systematic	GeneSymbol	PrimaryAccession	UniGeneID	EntrezGeneID	Cytoband	EnsemblID	TIGRID	GO	Sequence	Normalized	Normalized	Normalized		Normalized	Normalized	Normalized	Ratio	P-value
A_09_P010076	Yp1	FBtr0071419	FBgn0004045	31939	dm|X9A5		TC239565	GO:0003824(catalytic activity)|GO:0005198(structural molecule activity)|GO:0005811(lipid particle)|GO:0005875(microtubule associated complex)|GO:0006629(lipid metabolic process)|GO:0007296(vitellogenesis)|GO:0007548(sex differentiation)	CATTTAACGAGCACATCGCGAAATTCAGCAAATAAACGCTCGATAAAGAGCTTAAAAATA	0.0562672	0.186594	0.215121		10.5565	3.03439	18.9937	64.5835	0.00403	X
A_09_P010081	Yp3	FBtr0073821	FBgn0004047	32339	dm|X12C1		TC246381	GO:0003824(catalytic activity)|GO:0005198(structural molecule activity)|GO:0005576(extracellular region)|GO:0005811(lipid particle)|GO:0005875(microtubule associated complex)|GO:0006629(lipid metabolic process)|GO:0007296(vitellogenesis)|GO:0007548(sex differentiation)|GO:0009790(embryo development)	GCACTTTCTGATAATCAGAAAATAAAAACCCGGAATGCGTAGTTTAGCTTAGAAGTTTCA	0.0883345	0.203655	0.573395		12.2115	4.12251	26.9286	50.8419	0.0066	X
A_09_P011441	Yp2	FBtr0071424	FBgn0005391	31938	dm|X9A5		TC242018	GO:0003824(catalytic activity)|GO:0005198(structural molecule activity)|GO:0005811(lipid particle)|GO:0005875(microtubule associated complex)|GO:0006629(lipid metabolic process)|GO:0007296(vitellogenesis)|GO:0007548(sex differentiation)|GO:0016590(ACF complex)|GO:0048477(oogenesis)	CCTCATCCAGCAGAACCCTCTGCCAGTTGCATCCACTACGATTAGTTAGCTTTGTTTTTT	0.418348	0.563347	1.38462		24.5862	8.78834	51.7696	32.4845	0.00653	X
A_09_P033016	Cht2	FBtr0072795	FBgn0022702	38223	dm|3L62B1			GO:0004568(chitinase activity)|GO:0005575(cellular_component)|GO:0006036(cuticle chitin catabolic process)|GO:0043169(cation binding)	GTAGCCATAGTCTTAGAAACACATCACCTTGTTCACGTAGTCATTAAAATCCAAATTGTA	0.0815301	0.117162	0.108643		4.37845	2.05773	2.89991	29.3086	0.000227
A_09_P040561	CG14222	FBtr0074763	FBgn0031043	32962	dm|X18D7		TC230660	GO:0008080(N-acetyltransferase activity)|GO:0008152(metabolic process)|GO:0019186(acyl-CoA N-acyltransferase activity)	GCTGCTGCATAGAAAACCATTTTGAGAATAAAAAGAAAATAAACCCCCTGGCATATAAAG	0.00636	0.0193809	0.0171575		0.262714	0.326232	0.30095	23.0183	0.00157
A_09_P041791	Cp36	FBtr0071203	FBgn0000359	31787	dm|X7F1		NP1905821	GO:0005213(structural constituent of chorion)|GO:0007305(vitelline membrane formation involved in chorion-containing eggshell formation)|GO:0007306(eggshell chorion assembly)|GO:0048477(oogenesis)	AGATCAAGCCCTCGGTCATCTACCAACAGGAGGTGATCAACAAGGTGCCCACTCCGCTGA	0.0479942	0.0585694	0.0196855		0.204341	2.71181	0.470737	16.7673	0.0465
A_09_P046876		IP02754	Dm.4788		dm|2L34B11		TC241839		GTAGGATGATCCACAGACTTCACTAACCCCTGATCAACGACAAAAGCAATGCAGAAAAAA	0.0722192	0.257191	0.0639647		0.783617	7.79591	0.741269	15.6207	0.0491
A_09_P047621	Cp7Fb	FBtr0071201	FBgn0014465	31785	dm|X7F1		TC232786	GO:0016491(oxidoreductase activity)|GO:0055114(oxidation-reduction process)	TGTCGGCACTTCAAGAAGTTGCCCCAATTAACTGGTTAATAAAGTGTTTGCCTGATTAAA	0.0346866	0.0105208	0.0153011		0.223898	0.287888	0.278937	14.7667	0.00453
A_09_P017246	Ste:CG33238	FBtr0300087	FBgn0053238	2768902	dm|X12D4		NP527827	GO:0005634(nucleus)|GO:0005737(cytoplasm)|GO:0005956(protein kinase CK2 complex)|GO:0007283(spermatogenesis)|GO:0019887(protein kinase regulator activity)|GO:0045859(regulation of protein kinase activity)	TATTTGCGAGGAGATTTTGGATCGTGTCCCAATATCTCCTGTTATAGGCAGAACACCCTG	0.0141095	0.0317277	0.0132436		0.433218	0.164985	0.249599	14.4371	0.00121	X
A_09_P030341	Cp7Fb	FBtr0071201	FBgn0014465	31785	dm|X7F1		TC228870	GO:0016491(oxidoreductase activity)|GO:0055114(oxidation-reduction process)	AACCCAAAATGGCTACAGTATAGACACCTATAATGCGCCACCCATTACGGATTACCTGAG	0.0611779	0.0649659	0.0432064		0.794648	0.725586	0.74322	13.5639	4.65e-07
A_09_P017282	Ste:CG33246	FBtr0300095	FBgn0053246	2768905	dm|X12D3		NP527827	GO:0005634(nucleus)|GO:0005737(cytoplasm)|GO:0005956(protein kinase CK2 complex)|GO:0007283(spermatogenesis)|GO:0019887(protein kinase regulator activity)|GO:0045859(regulation of protein kinase activity)	AACCGTCAAGATCCACTGCCCACGGTGTAAAAGCAACTTTTATCCGAAGTCTGATACACA	0.0612482	0.0920302	0.0773167		1.29427	0.590147	0.893719	11.6135	0.00115	X
A_09_P029356	dhd	FBtr0070749	FBgn0011761	31444	dm|X4F4		TC233651	GO:0005634(nucleus)|GO:0006662(glycerol ether metabolic process)|GO:0006974(response to DNA damage stimulus)|GO:0007143(female meiosis)|GO:0009055(electron carrier activity)|GO:0009790(embryo development)|GO:0015035(protein disulfide oxidoreductase activity)|GO:0015036(disulfide oxidoreductase activity)|GO:0045454(cell redox homeostasis)	CCGCCCATTTAGCTTTAAGATTCAGGCACTAAGAAGCAATTCGATCAATAAATTATTGTA	0.0509584	0.357894	0.168912		1.02257	2.61863	1.1965	10.1317	0.0345	X
A_09_P166400		TC241037			dm|X4F4		TC241037		TGTTCGCCTCATTTGTGTATTCGATGTTATGTGTATGCTCATGTGATGTTTAGCAAAAAA	0.0849254	0.105647	0.0140985		0.297685	1.18336	0.353624	9.94909	0.0319
A_09_P041771	Cp15	FBtr0076572	FBgn0000355	38999	dm|3L66D12		TC239547	GO:0005213(structural constituent of chorion)|GO:0007275(multicellular organismal development)|GO:0007306(eggshell chorion assembly)|GO:0042600(chorion)	TCATGGCGAAACTCTGAGAATCAGTGAATAAAAGCAGCTTGAACGCAATGGAAAATACCG	0.00594164	0.0796508	0.0217057		0.262987	0.438803	0.0789847	9.60931	0.0468
A_09_P061401	Jon99Fi	FBtr0085652	FBgn0039778	43622	dm|3R99F6		TC233099	GO:0004252(serine-type endopeptidase activity)|GO:0006508(proteolysis)	CTGTCTGCAGTCATTTAGATTACGGATGAGAGACTCCAAATAAATAATTGCAATGAGAAT	0.00487868	0.00474613	0.0244737		0.111338	0.0306473	0.136795	9.37392	0.0358
A_09_P017256	Ste:CG33240	FBtr0300089	FBgn0053240	2768900	dm|X12D3		NP527827	GO:0005956(protein kinase CK2 complex)|GO:0019887(protein kinase regulator activity)|GO:0045859(regulation of protein kinase activity)	AAATATTTGCGAGGAGATTTTGGATCGTGCCCCAATATCTCCTGTGATAGGCAGAACACC	0.0239297	0.0342171	0.0129902		0.271817	0.133347	0.181676	8.52289	0.00174
A_09_P042086	dsx	FBtr0081760	FBgn0000504	40940	dm|3R84E5		TC225355	GO:0000122(negative regulation of transcription from RNA polymerase II promoter)|GO:0000398(nuclear mRNA splicing, via spliceosome)|GO:0003677(DNA binding)|GO:0003700(sequence-specific DNA binding transcription factor activity)|GO:0003702(RNA polymerase II transcription factor activity)|GO:0003704(specific RNA polymerase II transcription factor activity)|GO:0003729(mRNA binding)|GO:0005515(protei…	GCAATTGCATAGTAACCCTTGAAGAAATGATAACTACTTTCCGGGGGTCTGGGTATCAAA	0.0320918	0.0295712	0.0269365		0.247926	0.189833	0.268987	7.91176	2.26e-05	X
A_09_P031461	pgc	FBtr0112520	FBgn0016053	5740599	dm|2R58D3		TC256791	GO:0007277(pole cell development)|GO:0007280(pole cell migration)|GO:0007281(germ cell development)|GO:0008354(germ cell migration)|GO:0043186(P granule)|GO:0045495(pole plasm)|GO:0045892(negative regulation of transcription, DNA-dependent)	CTACCAAGTAATCAATTTGTACCAATCAATCGCATATGGTTGTCCTAGATCTAAAAATGG	0.0086505	0.0330664	0.0269315		0.109117	0.300188	0.108594	7.72918	0.00625
A_09_P119000	CycB	FBtr0071911	FBgn0000405	37618	dm|2R59B2		TC228491	GO:0000086(G2/M transition of mitotic cell cycle)|GO:0000092(mitotic anaphase B)|GO:0000281(cytokinesis after mitosis)|GO:0000775(chromosome, centromeric region)|GO:0000910(cytokinesis)|GO:0001700(embryonic development via the syncytial blastoderm)|GO:0005634(nucleus)|GO:0005737(cytoplasm)|GO:0005819(spindle)|GO:0006974(response to DNA damage stimulus)|GO:0007079(mitotic chromosome movement towar…	CCACTAAGCAACGATTAAAACACGTTTTAACTAACTGATGTTTCCCAAAAATGTCTCTGA	0.0189244	0.0710011	0.00934125		0.18364	0.249067	0.121826	7.62858	0.03
A_09_P198615	Hsp70Aa	FBtr0082512	FBgn0013275	48581	dm|3R87A3		TC226884	GO:0001666(response to hypoxia)|GO:0005524(ATP binding)|GO:0005875(microtubule associated complex)|GO:0009408(response to heat)|GO:0035080(heat shock-mediated polytene chromosome puffing)	GCATATCTGGGCGAGAGCCCACAGACGCAGTCATCACAGTTCCAGCCTACTTCAACGACT	0.412525	0.675903	0.251242		2.00152	2.3858	5.36372	7.15064	0.00758
A_09_P017276		TC239464			dm|X12D3		TC239464	GO:0005634(nucleus)|GO:0005737(cytoplasm)|GO:0005956(protein kinase CK2 complex)|GO:0007060(male meiosis chromosome segregation)|GO:0007283(spermatogenesis)|GO:0008605(protein kinase CK2 regulator activity)|GO:0045859(regulation of protein kinase activity)	TTTCTAAACAAAGCGCTTGCACTTGCAGTACCTAGGCTTTCGGTTGCACCAAAGAGCTTT	0.257548	0.401972	0.302785		3.67517	1.408	2.12534	7.053	0.00684	X
A_09_P029571	Hsp70Aa	FBtr0082512	FBgn0013275	48581	dm|3R87A3		TC234237	GO:0001666(response to hypoxia)|GO:0005524(ATP binding)|GO:0005875(microtubule associated complex)|GO:0009408(response to heat)|GO:0035080(heat shock-mediated polytene chromosome puffing)	GTCGACTAAGGCCAAAGAGTCTAATTTTTGTTCATCAATGGGTTATAACATATGGGTTAT	0.924744	1.80603	0.535748		5.62437	5.47356	9.03368	6.77383	0.0159
A_09_P063611		LP04080	Dm.11995		dm|2R48A3		TC236708		TGCTCTGATTCCGTATAAAAGCCAAAAGCCACAGCAAATAGATGCGCAAATCACACAAAA	0.0120719	0.0351859	0.067122		0.168117	0.189989	0.271984	6.72912	0.039
A_09_P041786	Cp19	FBtr0076573	FBgn0000358	39000	dm|3L66D12		TC235629	GO:0005213(structural constituent of chorion)|GO:0007275(multicellular organismal development)|GO:0007306(eggshell chorion assembly)|GO:0042600(chorion)	AACCAGTATGGCAACCAGTACGTTAGCCAGTACTCTGCACCCCGCAGCAGCGGCTACTAA	0.0469236	0.0494153	0.0431562		0.159193	0.533194	0.321899	6.4875	0.0173
A_09_P029581	Hsp70Bb	FBtr0082637	FBgn0013278	48582	dm|3R87B14		TC226895	GO:0001666(response to hypoxia)|GO:0005524(ATP binding)|GO:0005875(microtubule associated complex)|GO:0009408(response to heat)|GO:0035080(heat shock-mediated polytene chromosome puffing)	GGAGGTCGACTAAAGCCAAATAGAAAATTATTCAGTTCCTGGCTTAAGTTTTTAAAAGTG	0.337011	0.438923	0.277759		1.52438	1.3667	4.72382	6.2104	0.0306
A_09_P041876	CycB	FBtr0071911	FBgn0000405	37618	dm|2R59B2	FBtr0071912	TC234759	GO:0000086(G2/M transition of mitotic cell cycle)|GO:0000092(mitotic anaphase B)|GO:0000281(cytokinesis after mitosis)|GO:0000775(chromosome, centromeric region)|GO:0000910(cytokinesis)|GO:0001700(embryonic development via the syncytial blastoderm)|GO:0005634(nucleus)|GO:0005737(cytoplasm)|GO:0005819(spindle)|GO:0006974(response to DNA damage stimulus)|GO:0007079(mitotic chromosome movement towar…	TTTACCTGCATCACCCATCCCTAAGATATCGTAATCTGCTGGAGTCCCTTGAGCAGTTTT	0.0445024	0.0866888	0.0743645		0.17584	0.605283	0.568626	5.95293	0.0266
A_09_P218800		LD23983	Dm.2955		dm|X4F4		TC233651		CTTTAAGATTCAGGCACTAAGAAGCAATTCGATCAATAAATTATTGTAACCACTCTGGAC	0.0150203	0.0376823	0.0209328		0.0841822	0.29391	0.100558	5.94387	0.019
A_09_P059675	Hsp70Bbb	FBtr0082636	FBgn0051354	50022	dm|3R87B14		TC227295	GO:0001666(response to hypoxia)|GO:0005524(ATP binding)|GO:0005811(lipid particle)|GO:0005875(microtubule associated complex)|GO:0009408(response to heat)|GO:0035080(heat shock-mediated polytene chromosome puffing)	AAAGCATCGCCAGCGCATAACCTCTAGAAATGCTCTGGAGAGCTACGTATTCAACGTAAA	2.33687	2.95084	1.4323		9.54587	9.24954	23.2271	5.92159	0.00896
A_09_P108115	Arpc3B	FBtr0113478	FBgn0065032	32696	dm|X15E3		TC234779	GO:0003779(actin binding)|GO:0005200(structural constituent of cytoskeleton)|GO:0005856(cytoskeleton)|GO:0005885(Arp2/3 protein complex)|GO:0007015(actin filament organization)|GO:0030833(regulation of actin filament polymerization)|GO:0045172(germline ring canal)	CACTAATATACGGCCGATCTTAGAGTATTTACCACCAAAATTTACGAATAAACTGCTTTG	0.0102643	0.0162747	0.0145337		0.0775735	0.0521278	0.118077	5.81535	0.00969
A_09_P041776	Cp16	FBtr0076574	FBgn0000356	39001	dm|3L66D12		TC245507	GO:0005213(structural constituent of chorion)|GO:0007275(multicellular organismal development)|GO:0007306(eggshell chorion assembly)|GO:0042600(chorion)	ATACGGCGGATCTTACGGCGAGAATGCGTACCTGAAGACCGACGCCAAACTGGGTGTTGT	0.0224826	0.0121658	0.0393924		0.0935761	0.145805	0.144621	5.67879	0.00367
A_09_P113130	CG14075	FBtr0075024	FBgn0036835	40071	dm|3L75F2		TC234670		GTACGACTACCTGGTGCCCAATTTCAGCAAAGCTTGTATAAATAAATCCACTTAATAAAT	0.626887	0.717479	0.500696		3.98183	3.05008	3.13467	5.52931	2.48e-06
A_09_P176625		CO186850	Dm.33307		dm|X8C15		TC245475		GTCAGGAGAATTTTCTGAATTTCTGTGAACACCTAATTAGGAAAACCAAACTCGAAACTT	0.0262209	0.0182578	0.0168354		0.134635	0.0921074	0.0986046	5.33346	0.00173
A_09_P171040					dm|X2C8				TTGTACTAAAACTGAATTCTCCGCATCCATACACCGACATGGTTCCCACCCAAAAAGTGG	0.0139658	0.0377656	0.0157439		0.143271	0.072134	0.103201	5.04547	0.00682
A_09_P119565	dsx	FBtr0081760	FBgn0000504	40940	dm|3R84E5		TC223700	GO:0000122(negative regulation of transcription from RNA polymerase II promoter)|GO:0000398(nuclear mRNA splicing, via spliceosome)|GO:0003677(DNA binding)|GO:0003700(sequence-specific DNA binding transcription factor activity)|GO:0003702(RNA polymerase II transcription factor activity)|GO:0003704(specific RNA polymerase II transcription factor activity)|GO:0003729(mRNA binding)|GO:0005515(protei…	CGGGGGTCTGGGTATCAAAACTGTTGTGAGATAGTGCACAAATTATAAATATATTTAAGT	0.0326012	0.0738436	0.0246455		0.224374	0.176582	0.17401	4.87981	0.0163	X
A_09_P148580	CHES-1-like	FBtr0071079	FBgn0029504	31678	dm|X7B6		TC236001	GO:0003700(sequence-specific DNA binding transcription factor activity)|GO:0005634(nucleus)|GO:0006355(regulation of transcription, DNA-dependent)|GO:0006911(phagocytosis, engulfment)|GO:0031571(mitotic cell cycle G1/S transition DNA damage checkpoint)|GO:0043565(sequence-specific DNA binding)|GO:0071456(cellular response to hypoxia)	CCACAAAAAACAAAAAACAATCGATGAGCTAACCAGTTTTGTTACCGCGTTTTTTCTTCT	0.248024	0.21941	0.192266		1.20316	1.03802	0.934141	4.81317	3.63e-08
A_09_P055091	Muc68D	FBtr0076119	FBgn0036203	39326	dm|3L68D4		TC222271	GO:0005576(extracellular region)|GO:0006030(chitin metabolic process)|GO:0008061(chitin binding)|GO:0016490(structural constituent of peritrophic membrane)	CCTAGCCAGTTGAAGTGTTCAATAAATAACTCTATCTGTCTGGGATATACAAAACGAATA	0.00824336	0.0506224	0.0133908		0.0641955	0.0688691	0.140375	4.80679	0.0437
A_09_P149325		TC256165			dm|X13B1		TC256165	GO:0002119(nematode larval development)|GO:0003700(sequence-specific DNA binding transcription factor activity)|GO:0003735(structural constituent of ribosome)|GO:0004984(olfactory receptor activity)|GO:0005515(protein binding)|GO:0005634(nucleus)|GO:0005739(mitochondrion)|GO:0005829(cytosol)|GO:0005840(ribosome)|GO:0006402(mRNA catabolic process)|GO:0006412(translation)|GO:0007186(G-protein coupl…	GATAGAACTGCAGACACAACAAAAATTATTAACTATATGTGCCTTGCTTCGATTTGTAGC	0.0832643	0.0602545	0.0164883		0.199206	0.225067	0.192273	4.70582	0.0497
A_09_P067431	CG4020	FBtr0070824	FBgn0029821	31522	dm|X5C7		TC228954	GO:0005488(binding)|GO:0016620(oxidoreductase activity, acting on the aldehyde or oxo group of donors, NAD or NADP as acceptor)|GO:0055114(oxidation-reduction process)	ACTTTGCTGCGTCTCTATAATGAAAAGCCCTTCCTGATGAAGCTACAACGCCGCATATTC	0.108843	0.212865	0.083503		0.478105	0.629909	0.642014	4.64066	0.0162
A_09_P030336	Cp7Fa	FBtr0100003	FBgn0014464	3885650	dm|X7F1		TC231475	GO:0003674(molecular_function)|GO:0005575(cellular_component)|GO:0008150(biological_process)	CTTACGTTTGTAAATATGTATATACGCCAAGGAGAGAATGGATGTTTGTCTAAGTTAGTC	0.0707545	0.065612	0.080339		0.361131	0.344866	0.286157	4.57178	3.33e-08
A_09_P021206	CG17633	NM_135466	Dm.7694	34297	dm|2L30C8			GO:0004181(metallocarboxypeptidase activity)|GO:0005615(extracellular space)|GO:0006508(proteolysis)|GO:0008270(zinc ion binding)	AGCCTGGGCTACTTTGACTAAGCGACACTAATAAAGTACTCACAGCTTTTCGGCATAACT	0.0234604	0.0494245	0.0147816		0.162089	0.0514304	0.188585	4.50984	0.0397
A_09_P134245	ovo	FBtr0070738	FBgn0003028	31429	dm|X4E2		NP482522	GO:0000122(negative regulation of transcription from RNA polymerase II promoter)|GO:0003677(DNA binding)|GO:0003702(RNA polymerase II transcription factor activity)|GO:0005634(nucleus)|GO:0006355(regulation of transcription, DNA-dependent)|GO:0008270(zinc ion binding)|GO:0008343(adult feeding behavior)|GO:0009913(epidermal cell differentiation)|GO:0016563(transcription activator activity)|GO:0016…	ATTTAGCTTTAAGATGTTAAGAGCTACCAACCGAACAAGCTGCAAACGTTGGCATTTATT	0.0816941	0.15914	0.0390877		0.329806	0.294667	0.409233	4.27744	0.0471	X
A_09_P112275	CG4020	FBtr0070824	FBgn0029821	31522	dm|X5C7		TC228954	GO:0005488(binding)|GO:0016620(oxidoreductase activity, acting on the aldehyde or oxo group of donors, NAD or NADP as acceptor)|GO:0055114(oxidation-reduction process)	CGGCATTGGTTAATTCTGTTTATTGCATTTAATTGTCACGTATTCCCTTGCATTTGTAGT	0.0916782	0.218449	0.0938894		0.474926	0.557446	0.54844	4.25835	0.0243
A_09_P043951	osk	FBtr0081954	FBgn0003015	41066	dm|3R85B7		TC232467	GO:0007277(pole cell development)|GO:0007278(pole cell fate determination)|GO:0007279(pole cell formation)|GO:0007281(germ cell development)|GO:0007314(oocyte anterior/posterior axis specification)|GO:0007315(pole plasm assembly)|GO:0007318(pole plasm protein localization)|GO:0007359(posterior abdomen determination)|GO:0007616(long-term memory)|GO:0007632(visual behavior)|GO:0008103(oocyte microt…	GTGTAGAATTCTGGCGTAATTTACAGCTCTACTTTAAAGTCTTCTAGATAGCTATCTACT	0.0256541	0.0641086	0.0371396		0.139927	0.243483	0.133093	4.20279	0.00163
A_09_P034456	CG14075	FBtr0075024	FBgn0036835	40071	dm|3L75F2		TC234670		GCTTGCGTCTCGGATGACTACATGGACCTCTACACCGATGCCAACTGCTCATCTCAATAG	0.718425	0.873864	0.705012		4.15102	2.40515	3.25791	4.18862	0.00171
A_09_P212665		BI631263	Dm.6890		dm|X12E1				ATTGGTCATCATTCATCAAAGTGAAATGTTGATTTAGTGCCCCGAGCTGATGCCACCAAA	0.0274964	0.0561153	0.0156882		0.153844	0.0951162	0.120821	4.18007	0.00997
A_09_P042706	hfw	FBtr0070270	FBgn0001189	31120	dm|X2B6		TC256995	GO:0005575(cellular_component)|GO:0035073(pupariation)|GO:0035075(response to ecdysone)|GO:0035556(intracellular signal transduction)	ACTTACATGTGGCAATAAATCAATAGAGAAACTCGTGTTCGGAGTTCATTTTACGAATGA	0.0583263	0.0621912	0.0645995		0.264627	0.279651	0.212868	4.06611	5.03e-07
A_09_P040936	r-cup	FBtr0077269	FBgn0031142	33075	dm|X19E7		TC226144	GO:0005488(binding)|GO:0007140(male meiosis)	GAGCCAGATGTCTGTAGCATTTAAAGTATGTCTTTACACGTAATGTAACTAAATCGTACA	0.020009	0.0107573	0.0260813		0.0742564	0.0798824	0.0630992	4.05493	0.000735	X
A_09_P054086	CG5804	FBtr0076591	FBgn0035926	39005	dm|3L66D14		TC249069	GO:0000062(fatty-acyl-CoA binding)|GO:0004857(enzyme inhibitor activity)|GO:0042049(cellular acyl-CoA homeostasis)|GO:0050809(diazepam binding)	AGCTACAGTTTATGGCCCACTCTGATACCAACCAATAAATCTTGACCATCTGTGAACTAA	0.031739	0.0927379	0.0491391		0.205131	0.141057	0.331771	4.04883	0.0213
A_09_P078091	CG6133	FBtr0070669	FBgn0026079	45064	dm|X4A5		TC225434	GO:0003723(RNA binding)|GO:0003886(DNA (cytosine-5-)-methyltransferase activity)|GO:0016428(tRNA (cytosine-5-)-methyltransferase activity)	GTTAGTGTTTGTCGGGAGTAGCTATGAAATCTAGCATTTAAGCAAAGACGATAGAATAAA	0.0443453	0.100103	0.115003		0.36368	0.276367	0.318267	3.97189	0.0203
A_09_P010936	yl	FBtr0073897	FBgn0004649	32367	dm|X12E3		TC221853	GO:0005509(calcium ion binding)|GO:0007296(vitellogenesis)|GO:0008196(vitellogenin receptor activity)|GO:0016020(membrane)|GO:0030135(coated vesicle)|GO:0031410(cytoplasmic vesicle)|GO:0048477(oogenesis)	GCACGATTTGTGTCGTAAATGAGTGGCAGTGGTTATTTATTTATTTTATTATTGCTGCTG	0.0344709	0.0685629	0.0492347		0.138499	0.349823	0.148378	3.95322	0.0168	X
A_09_P190865		TC242599			dm|X12A7		TC242599		TCTCACCACGTTTGTACCGCACGTACCAAAAATCAAATCTCAAAAATCCGAAAAATCAAA	0.024999	0.0304374	0.021923		0.11246	0.0898885	0.101292	3.94471	0.00812
A_09_P030346	Cp7Fc	FBtr0071202	FBgn0014466	31786	dm|X7F1		TC229362		TATGGGCAGCAGAACTACAAGCCGCAGAGTTATATTATCAACTCTAGCGAAGATCAGCTG	0.0472684	0.0467383	0.0343229		0.183027	0.221786	0.111919	3.913	0.00303
A_09_P078056	Mipp2	FBtr0070884	FBgn0026060	31544	dm|X5D4		NP496165	GO:0003993(acid phosphatase activity)|GO:0004437(inositol or phosphatidylinositol phosphatase activity)	CCAACAACAAAACCAACCGCAGTAACAACCAATAAACTAACGAAATTTCTAGTTTAAAGC	0.11635	0.118292	0.297686		0.526157	0.55218	0.787011	3.82149	0.0314
A_09_P075131	CG3509	FBtr0082969	FBgn0038252	41780	dm|3R88C10		TC254937	GO:0000786(nucleosome)|GO:0003677(DNA binding)|GO:0005634(nucleus)|GO:0006334(nucleosome assembly)	TCAAGGAGCTACCAAGGCGAAGCGCAAGCGCAAAGTCTAGTTATGATTTATATGTTTTTT	0.0312714	0.0418417	0.0163608		0.0735414	0.210269	0.075277	3.78852	0.0289
A_09_P077971	CG2652	FBtr0070505	FBgn0025838	31250	dm|X3B1			GO:0005634(nucleus)|GO:0006355(regulation of transcription, DNA-dependent)	TGTTGTCCTGGCATGTGCAGTTACTGGATTGGCATTGGATACGTTTAAATTACTAAATAA	0.227673	0.600984	0.36758		1.47034	1.10783	1.65048	3.76696	0.0247
A_09_P002691	CG17672	FBtr0110982	FBgn0083978	4379911	dm|3L69F6		TC248499	GO:0003735(structural constituent of ribosome)|GO:0005840(ribosome)|GO:0006412(translation)	GCTGGCTGGCTGGCTTAATTAAAAGGAATTATTTTTTGTAGCGAAATCAATTTTGCAATG	0.360718	0.406364	0.374777		1.22735	1.14873	2.05012	3.74717	0.000159
A_09_P168703		TC237125					TC237125		TAGTATAAGACCACATATACTTACGCACACACACACATACATAACCACATAGGAACAGCC	0.245295	0.260558	0.282943		0.932991	0.923053	0.991259	3.6141	4.61e-06
A_09_P043966	otu	FBtr0071238	FBgn0003023	31789	dm|X7F1		TC251985	GO:0003676(nucleic acid binding)|GO:0005737(cytoplasm)|GO:0007281(germ cell development)|GO:0018992(germ-line sex determination)|GO:0019099(female germ-line sex determination)|GO:0032877(positive regulation of DNA endoreduplication)|GO:0048134(germ-line cyst formation)|GO:0048477(oogenesis)|GO:0051276(chromosome organization)	GCTGTTCGGCTAGAGACTCACCTATGTAAAGTGTACCATCAAAAATTAACCATAAATAAA	0.0263061	0.0248832	0.0349609		0.0880922	0.164991	0.0740143	3.60902	0.0102	X
A_09_P178935		TC249774			dm|X12E9		TC249774		TAGTTTCAAGCGCACTGCGTCTGCAGGTTCTTATACCGACCTACCTCTCATTTCATTTTT	0.0107772	0.0240056	0.0201514		0.0903356	0.0438951	0.0605406	3.58426	0.00748
A_09_P169159		TC242617					TC242617		CGGTTTGGTTTTAAATTTGCTTTTGAATTGCGCGCCCAACTGTCGCAACACAGCACTGAT	0.00638462	0.0199675	0.0199025		0.0566262	0.0359273	0.0542235	3.51632	0.00839
A_09_P040376	Mec2	FBtr0074669	FBgn0030993	32905	dm|X18A6		TC231372	GO:0016020(membrane)	CCAACCTATGATTTGAATCTAGGGCGTTGCCAGAGTTTGAAAATATTAATGTCTTATTCA	0.014875	0.0533346	0.0181682		0.101836	0.0744287	0.080972	3.49193	0.0436
A_09_P180690		TC237960					TC237960		AAGCTTATTGGTGGTAGTCACTGCTAAGGTTTGTGTCTTGGGACAGCTTAGTGCACTCTA	0.137088	0.17159	0.126126		0.714311	0.336985	0.509623	3.45795	0.0116
A_09_P019306	Ir25a	FBtr0289979	FBgn0031634	33683	dm|2L25A8		TC224539	GO:0004970(ionotropic glutamate receptor activity)|GO:0005234(extracellular-glutamate-gated ion channel activity)|GO:0005929(cilium)|GO:0006811(ion transport)|GO:0007608(sensory perception of smell)|GO:0016020(membrane)|GO:0071683(sensory dendrite)	AGTTTAATAATGCAATCCTGACCCTGCTCAACAAACGACAGCTGGAGAAGCTCAAGGAGA	0.00967333	0.00794719	0.0118461		0.0273449	0.0239328	0.0563195	3.43338	0.0273
A_09_P070536	CG6733	FBtr0084352	FBgn0039052	42731	dm|3R94D13		TC229971	GO:0004046(aminoacylase activity)|GO:0005737(cytoplasm)|GO:0006520(cellular amino acid metabolic process)	TGGCTGAAGTCTAAACAAAATGTTTGAACTACATGGATCGTGGCTATAATAAAGATGGGC	0.00866645	0.0361273	0.014879		0.061011	0.0462962	0.0648532	3.40052	0.0282
A_09_P204080		TC248381					TC248381		TAAACTGCGCCAGAGTCATTTCGCTATCGAAGTTGTTTTCGTGAAGCTCCTGCATGAACT	0.0128357	0.0487558	0.0349363		0.122217	0.0797862	0.0878948	3.39703	0.0472
A_09_P065356	CG7916	FBtr0080549	FBgn0028534	34800	dm|2L34D7		TC232169		CCATTGAGTCCAGGAAGCTAGACTAAGGCAACACCAGCCAATAAAAAGCAATTCAAACGA	0.0170085	0.0227558	0.0166014		0.0866062	0.0319285	0.0907068	3.39225	0.0266
A_09_P123280		GH08205	Dm.5529		dm|2R59E2				ATGTATGTAAGCCCAATAAAGCAACAAGTGAAAGGAAACTGTTCCGCAGAAGCGAAAAAA	0.0268803	0.055816	0.0136188		0.071232	0.119187	0.093732	3.38964	0.0303
A_09_P078881	XRCC1	FBtr0070763	FBgn0026751	31451	dm|X4F5		TC252160	GO:0000012(single strand break repair)|GO:0003684(damaged DNA binding)|GO:0005634(nucleus)|GO:0006285(base-excision repair, AP site formation)|GO:0006289(nucleotide-excision repair)|GO:0006974(response to DNA damage stimulus)	TCTGGAGCTAAAGAAGAAACAAATCGATTAGGTGCCATTTCTAACCTCATCTCATATTTT	0.12979	0.125527	0.100115		0.426834	0.413489	0.354633	3.37294	5.93e-06
A_09_P203785		TC253114			dm|X15C1		TC253114		TCGGCTTTTAATACCGTTTTAGTGCGTTTTCAAGTTGGTCGTGTGCTATTCCCTCTTTCT	0.0136566	0.0122866	0.0422356		0.0956058	0.0373768	0.074753	3.3529	0.0411
A_09_P130245	CG32755	FBtr0070862	FBgn0052755	318192	dm|X5C10		TC231958	GO:0004252(serine-type endopeptidase activity)|GO:0006508(proteolysis)	CTTTCAAATACCATCAATAATATACACGGCAAATGTAGCCAATAAATTGAGCCAATCCCC	0.0285466	0.0232613	0.0148462		0.0644281	0.0721796	0.0786648	3.33546	0.0233
A_09_P174050		CO180140	Dm.32308		dm|X9A3				CCATATGTATACCAGTTGCAATGATGAATCAGCAAACGAGTTCGTACATTTTACATTTGA	0.0185768	0.0294077	0.0153629		0.0777819	0.0440678	0.0898575	3.32314	0.0271
A_09_P009321	CG18190	FBtr0273238	FBgn0034403	37179	dm|2R55F7			GO:0005875(microtubule associated complex)|GO:0008017(microtubule binding)	TAATGAGGATAATGGTGATGAAGGCGCCGAACACGCGGATCCCAATGACGGATTATATTA	0.0276081	0.0667351	0.0552759		0.104258	0.275539	0.12181	3.251	0.0355
A_09_P056706	Ilp3	FBtr0076373	FBgn0044050	39151	dm|3L67C8		TC233221	GO:0005158(insulin receptor binding)|GO:0005179(hormone activity)|GO:0005576(extracellular region)|GO:0008286(insulin receptor signaling pathway)|GO:0060180(female mating behavior)	TATGGCTTCAACGCAATGACCAAGAGAACTTTGGACCCCGTGAACTTCAATCAGATCGAT	3.48717	4.4746	6.18248		16.9352	12.9873	14.8504	3.23508	0.0038	X
A_09_P014066	CG31904	FBtr0079501	FBgn0260479	319016	dm|2L28C2		TC234428	GO:0005326(neurotransmitter transporter activity)|GO:0005328(neurotransmitter:sodium symporter activity)|GO:0005887(integral to plasma membrane)|GO:0006836(neurotransmitter transport)	ATGCCAAGTGCATTCTGGAAGGAAATGCTTGTACATCTACATAATGCCAATAAAGAAAAT	0.00801463	0.0317106	0.0234987		0.0706409	0.0352467	0.0805847	3.22675	0.0388
A_09_P184695					dm|X11B2				TCTCTGCAAGACTCTGGGGTATTTCTAGATGACCAAGCAAACTTCATAAATAATAAAGTC	0.0197334	0.0469941	0.0353251		0.12764	0.0826588	0.103597	3.21932	0.00826
A_09_P181000		TC238156					TC238156		GGAAGTAAACAAATAGGTAATTCAGTGTTCCGTGGAAGTGGTGCGCAAATTTTCGCGATT	0.106474	0.113723	0.0932607		0.446434	0.298136	0.279364	3.20517	0.0021
A_09_P213545		SD02447	Dm.13899		dm|X3D5				GCACTTTATCTATATCTCCCTCTCTTTTGCAAAATCAAAAGCTGAAGTGAAGCTCAAAAA	0.0614918	0.076429	0.0343169		0.254601	0.131578	0.151761	3.15893	0.0103
A_09_P039541	CG13008	FBtr0074323	FBgn0030780	32654	dm|X15A3		TC234838		AAACACTCAAAATGTAGCCACCACTCTAGGGAATCCTGGTGAGCATGCTAATGGACAGAT	0.083026	0.0862305	0.0585073		0.220544	0.251119	0.232688	3.13344	7.75e-05
A_09_P038616	CG11674	FBtr0073926	FBgn0030551	32374	dm|X12E5		TC231471	GO:0000398(nuclear mRNA splicing, via spliceosome)|GO:0004004(ATP-dependent RNA helicase activity)|GO:0005681(spliceosomal complex)	CTTTGTGGCCTTCCTTTGTATCCAGTTCACAATGATTCTTTATTAGGATGTAGCAAAAAA	0.043226	0.0449758	0.0212572		0.0829348	0.175991	0.0861106	3.12142	0.0143
A_09_P051371	2009-03-01	FBtr0070244	FBgn0028550	43867	dm|X1E5		TC227231	GO:0003700(sequence-specific DNA binding transcription factor activity)|GO:0005515(protein binding)|GO:0005634(nucleus)|GO:0006355(regulation of transcription, DNA-dependent)|GO:0007399(nervous system development)|GO:0043565(sequence-specific DNA binding)|GO:0046983(protein dimerization activity)	TCGTTTTATTTACCGTGCGTGTAACCGTCAACGTCGACCATGTTCAATTCCAACATACCG	0.0398301	0.018897	0.0337871		0.075238	0.0982031	0.104285	3.11753	0.0027
A_09_P221105					dm|X14C1				TAAATTTGCTTTCCGCCCCATTTAATCAATTAAGTTCGTTAGAATCTCTTCATCCTCCCC	0.031825	0.0440716	0.0311119		0.123935	0.0820859	0.128141	3.10289	0.00184
A_09_P113000	Ilp3	FBtr0076373	FBgn0044050	39151	dm|3L67C8		TC233221	GO:0005158(insulin receptor binding)|GO:0005179(hormone activity)|GO:0005576(extracellular region)|GO:0008286(insulin receptor signaling pathway)|GO:0060180(female mating behavior)	TGTGCGGGGCCAGAATACATCGCCTGGGTATAAATTATTAAATAAATTATGTATTCAAAC	4.32906	5.68756	9.34433		21.0494	14.598	22.2591	3.09783	0.014	X
A_09_P222415	tlk	FBtr0299580	FBgn0086899	318206	dm|X3F1		TC255422	GO:0004672(protein kinase activity)|GO:0004674(protein serine/threonine kinase activity)|GO:0005515(protein binding)|GO:0005524(ATP binding)|GO:0005634(nucleus)|GO:0006325(chromatin organization)|GO:0006468(protein phosphorylation)|GO:0007059(chromosome segregation)|GO:0007155(cell adhesion)|GO:0008360(regulation of cell shape)|GO:0016572(histone phosphorylation)|GO:0019730(antimicrobial humoral …	CAAGAGTAATAAAGCAGCGGCAAGAACTCCCTAAAAATAGCAAAGAGCATTGTAAATATT	0.310907	0.235665	0.27339		0.908456	0.708232	0.874536	3.03983	1.77e-06
A_09_P188255	CG12826	FBtr0088943	FBgn0033207	35710	dm|2R43E9		TC246356		TGTCAAGTTTACTCCCATCGTGCGCGTCCGGCAGACCAAGACCAAGCGCAAGAAGCTCTT	0.0363613	0.0351188	0.0462366		0.144272	0.158503	0.0723403	3.03723	0.0197
A_09_P149005		TC236551			dm|X12C4		TC236551	GO:0004213(cathepsin B activity)|GO:0005575(cellular_component)|GO:0005576(extracellular region)|GO:0005622(intracellular)|GO:0005625(soluble fraction)|GO:0005764(lysosome)|GO:0006508(proteolysis)|GO:0006917(induction of apoptosis)|GO:0009611(response to wounding)|GO:0009897(external side of plasma membrane)|GO:0009986(cell surface)|GO:0016324(apical plasma membrane)|GO:0030984(kininogen binding)…	AACTGTACTTTGCCCGTTTACAGTGGGACCTCTCTAACTAGAAACAAGGCAAACCAAAAA	0.0568154	0.0848245	0.0568328		0.214309	0.169019	0.194247	2.95063	0.000249
A_09_P191550	Lsd-2	FBtr0110969	FBgn0030608	32437	dm|X13A8		TC241686	GO:0005515(protein binding)|GO:0005811(lipid particle)|GO:0005875(microtubule associated complex)|GO:0006629(lipid metabolic process)|GO:0019915(lipid storage)|GO:0030730(sequestering of triglyceride)|GO:0031887(lipid particle transport along microtubule)|GO:0051049(regulation of transport)	GTTGCATCAGTACATCAATTTTATTAACTCGTCGATGGGCACGAATGTGGAGCAGTCTGG	0.260593	0.143032	0.176616		0.535517	0.56362	0.546294	2.92586	0.0078
A_09_P207745	up	FBtr0073853	FBgn0004169	32314	dm|X12A7		TC243740	GO:0005509(calcium ion binding)|GO:0005523(tropomyosin binding)|GO:0005861(troponin complex)|GO:0005865(striated muscle thin filament)|GO:0006874(cellular calcium ion homeostasis)|GO:0007005(mitochondrion organization)|GO:0007498(mesoderm development)|GO:0030239(myofibril assembly)|GO:0030240(skeletal muscle thin filament assembly)|GO:0045214(sarcomere organization)|GO:0046716(muscle cell homeost…	TCTGCACCCGTGTGCCGTGTGTAACCCTGCACTTTCACTCCAAAATATATATATAAAAAA	0.0568732	0.0609144	0.0695274		0.279604	0.121857	0.176743	2.92404	0.0256
A_09_P167837		TC241479					TC241479		CCATACTTGAGCATCATTGTTTTCCCGATGCATCCGATTGGGATACTTTCCAGCCGAGTG	0.0312201	0.0405208	0.0355156		0.0965746	0.0762372	0.150935	2.9136	0.00937
A_09_P170820	ImpE1	FBtr0076606	FBgn0001253	45879	dm|3L66C10		TC221908	GO:0003674(molecular_function)|GO:0007561(imaginal disc eversion)|GO:0019898(extrinsic to membrane)	TATTATATGTACGTGCGTGTGAGAGACACTCACACACTTTTCTCACAGTCAAGACGCATC	0.0728845	0.0545454	0.0299777		0.115464	0.264656	0.0958893	2.90783	0.0467
A_09_P110435	pgc	FBtr0112520	FBgn0016053	5740599	dm|2R58D3		TC256791	GO:0007277(pole cell development)|GO:0007280(pole cell migration)|GO:0007281(germ cell development)|GO:0008354(germ cell migration)|GO:0043186(P granule)|GO:0045495(pole plasm)|GO:0045892(negative regulation of transcription, DNA-dependent)	ATTCAAGAACAAGGAGGGAAGCTCGAAATTTCTCAAATACTTACCCCAAAAATAGATAGA	0.0441157	0.0393212	0.0214143		0.105889	0.127029	0.0676552	2.90432	0.00713
A_09_P186555	CG15445	FBtr0077253	FBgn0031161	33094	dm|X19F1		TC245181		TTTTTGCCAAGTCATCGTCGAAAATGTCACAAAACGACAACCTACTCATCCAGATCCGCG	0.203756	0.204559	0.231824		0.574053	0.618495	0.619135	2.83353	1.75e-05
A_09_P064396	yellow-g	FBtr0072902	FBgn0041709	38294	dm|3L62D5		TC230591	GO:0003674(molecular_function)|GO:0005575(cellular_component)|GO:0008150(biological_process)	CTTAGGCTTAAGATTCAAACTGATTTGTTGTCGTTACTGGGTCTCATTAAAATTTTGGTG	0.0335113	0.0742189	0.0601638		0.124492	0.192345	0.138274	2.80742	0.0122
A_09_P209795	CG15308	CO264762	Dm.25253	50415	dm|X9B4				AAGTACATGTAGTGGTATCCTTTCTCGTGGCATCCATCTACTTCTGCTTCAACCATCCAC	0.0255176	0.0391357	0.0257197		0.0622057	0.0685587	0.132384	2.80124	0.0194
A_09_P061806	CG2003	FBtr0085871	FBgn0039886	43761	dm|3R100E1		TC228979	GO:0005316(high affinity inorganic phosphate:sodium symporter activity)|GO:0055085(transmembrane transport)	TAGGAACTGATAATACTGATGGCAATGTAGTAGGCTTAAAACTAAACTGTACAAGCCCTT	0.0417243	0.026907	0.0337734		0.110884	0.0744766	0.100224	2.79475	0.00322
A_09_P169610		TC243008					TC243008		TACGGACAAAAATTGACAACTTCAAAGAAAAAGACAAAACACTACGGCACCGTACCAACC	0.0251338	0.0182118	0.0254072		0.0648429	0.0509223	0.0764868	2.78995	0.00215
A_09_P010301	alphaTub67C	FBtr0076393	FBgn0087040	39130	dm|3L67C4		TC228381	GO:0000280(nuclear division)|GO:0003924(GTPase activity)|GO:0005198(structural molecule activity)|GO:0005200(structural constituent of cytoskeleton)|GO:0005525(GTP binding)|GO:0005874(microtubule)|GO:0007017(microtubule-based process)|GO:0007018(microtubule-based movement)|GO:0007052(mitotic spindle organization)|GO:0007417(central nervous system development)|GO:0007422(peripheral nervous system …	CATCCCAACAATCCCAGCCAGACTTCAGTCATTACAATATCCAATAATTATGTGTAAATA	0.145003	0.192493	0.203376		0.341612	0.82493	0.427832	2.76934	0.0391
A_09_P197060		AW940284	Dm.7880		dm|X3B1		TC232689		AGTCATCGACCACATTCTGATGGCGCAGGAGATTTGTGTAGCTCATCACGATTCAAAAAA	0.0497206	0.100131	0.0513471		0.212795	0.119977	0.210934	2.76182	0.0181
A_09_P051331		LD48059					TC257202		AATCGAATGAGACCTTGGAGGACTGAAGTGGAGAAGACCCTATAAATCTTTATATTTTTT	0.994456	1.74544	1.83838		4.51277	2.99475	4.71643	2.71329	0.0117
A_09_P034446	CG3819	FBtr0075048	FBgn0036833	40069	dm|3L75E6		TC229752	GO:0003676(nucleic acid binding)|GO:0016787(hydrolase activity)|GO:0046872(metal ion binding)	CCGTCAGCGGACTGTTGGTCTAAACTGGTTATGTTTGAAATAATAAATAATACCTTTACA	0.032826	0.0384287	0.0165462		0.0773249	0.0670328	0.0783752	2.68991	0.00786
A_09_P077296	Ant2	FBtr0073425	FBgn0025111	32008	dm|X9E9		TC232124	GO:0005471(ATP:ADP antiporter activity)|GO:0005488(binding)|GO:0005740(mitochondrial envelope)|GO:0005743(mitochondrial inner membrane)|GO:0005811(lipid particle)|GO:0015866(ADP transport)|GO:0015867(ATP transport)|GO:0022857(transmembrane transporter activity)	GGTCCCTCATTTCAGATTGTGTTCACTTTCGCAGTGGTTGAGAAAATACAAATAATATAT	0.408986	0.428947	0.478756		1.05113	1.04108	1.49203	2.68884	0.000614
A_09_P048456		NP12807819					NP12807819		TTGTATCGGCGTCGATACTTTGCATCCAGATTTCTTTACATTTTCCACAATAATGTCCCT	0.0424415	0.0756211	0.0370935		0.204875	0.0850609	0.132402	2.68614	0.0284
A_09_P224810		TC257397					TC257397		TCAAGAATAACAGGACCATCCAAGAGTTGGGGATACACAAGTTAAGGATGGAGGATCTCG	0.0282539	0.0406463	0.038123		0.115611	0.076466	0.0916214	2.6448	0.00058
A_09_P226515		LD10495	Dm.1545		dm|X19E7		TC251019		ATTGTGTGGCAACAACAAAAATGTGGGCAGAGAAGATGAAGTCATCGCTTTGTTGCCTTG	0.0553838	0.0723331	0.087431		0.265715	0.14651	0.165539	2.63997	0.00698
A_09_P012496	mtrm	FBtr0076613	FBgn0010431	38958	dm|3L66C11		TC231406	GO:0003674(molecular_function)|GO:0005634(nucleus)|GO:0007050(cell cycle arrest)|GO:0016321(female meiosis chromosome segregation)|GO:0032837(distributive segregation)|GO:0051445(regulation of meiotic cell cycle)	CCTGGTGTCTTAAAGCTCGTCGTTTTTAGCCTTAAATAATAAACTCTAGTACACTTTAAG	0.0850358	0.119354	0.0956457		0.212159	0.403789	0.207743	2.63681	0.0244
A_09_P209100		CO304209	Dm.24222		dm|X12B4		TC245531		GCATTTGTACAGCGCAAAGCGGAATCCAACATGGAGGTGAGATCGTTAGCATATATATCA	0.109532	0.109143	0.0944747		0.237559	0.339399	0.254848	2.63009	0.000279
A_09_P013416	RnrS	FBtr0088046	FBgn0011704	36280	dm|2R48D5		TC256343	GO:0004748(ribonucleoside-diphosphate reductase activity)|GO:0005971(ribonucleoside-diphosphate reductase complex)|GO:0006260(DNA replication)|GO:0006919(activation of caspase activity)|GO:0009186(deoxyribonucleoside diphosphate metabolic process)|GO:0046914(transition metal ion binding)|GO:0055114(oxidation-reduction process)	ACACACTTGACTTTTACGAGGAGCGTACCTTTTCCGAATTCATTGTACATACAACATTTT	0.0881419	0.127752	0.0805073		0.212166	0.360058	0.212832	2.61758	0.00854
A_09_P044156	plu	FBtr0086306	FBgn0003114	44848	dm|2R56F11		TC240404	GO:0003677(DNA binding)|GO:0007338(single fertilization)|GO:0007343(egg activation)|GO:0007346(regulation of mitotic cell cycle)|GO:0008156(negative regulation of DNA replication)	GCTCTCCTCCCACTTTTATTAGCAATCGTCTGCGTTAATGTATTGTCATTTTGTAATAAT	0.0277201	0.0465182	0.0363274		0.114781	0.104187	0.0687711	2.59904	0.00297
A_09_P090090	CR33963	NR_002692	Dm.4329	3885572	dm|X11B9	FBtr0100004	TC234843	GO:0003674(molecular_function)|GO:0005575(cellular_component)|GO:0008150(biological_process)	ATACGAACGACAAGCACGTGAAATTTTTGTTCCCTTGCTCTTTGCCCTTCTCTCTTCTGC	0.0375192	0.0394394	0.066402		0.1482	0.122532	0.0947742	2.59701	0.00477
A_09_P042801	Hsp27	FBtr0076454	FBgn0001226	39078	dm|3L67B3		TC252696	GO:0005875(microtubule associated complex)|GO:0008340(determination of adult lifespan)|GO:0009408(response to heat)|GO:0042026(protein refolding)|GO:0042742(defense response to bacterium)|GO:0050832(defense response to fungus)	GGCGCAACACTCGGGAGAATTTTGCATTTCATTTGTGAATAAACGAATACAATAAATACA	0.402933	0.527116	0.403333		0.833976	1.28459	1.36905	2.57738	0.00475
A_09_P038581	CG1368	FBtr0073891	FBgn0030539	32361	dm|X12E2		TC254797	GO:0005213(structural constituent of chorion)	GCAACTGAACACGAAACAGTGTCCATAACTACATACTGCCCAAATTAACCATATATTTTT	0.0312185	0.0436407	0.0362717		0.12052	0.0836774	0.0824084	2.56206	0.000158
A_09_P162875		EC241822	Dm.34635		dm|X6E4				CTTTTATACATCGTAGGTGTGATAACGAAAACTCGGGGATCTCTTATGTTCAACGATCAA	0.10966	0.108445	0.101174		0.255354	0.302279	0.258659	2.55066	5.63e-05
A_09_P188290		TC242105			dm|X4D7		TC242105		CGTACCGTACCGTACAGTACAGTACACTGCAGTTAAAGTTATTAGCATTTATTTTACTAT	0.161443	0.139454	0.214077		0.41619	0.555531	0.343586	2.54491	0.00252
A_09_P004446	CG34437	FBtr0112738	FBgn0085466	5740179	dm|3R98C3		TC233130		CAATTCTAGCGATTCTGGAAGCGATCCTAGACTAGATTAGTAAACTATTTGTAATCCATA	0.0325642	0.0427255	0.031877		0.10251	0.0823306	0.0866005	2.54476	0.00052
A_09_P189675	CG34417	FBtr0112707	FBgn0085446	31591	dm|X6C1		TC221985	GO:0003779(actin binding)|GO:0005200(structural constituent of cytoskeleton)|GO:0005856(cytoskeleton)|GO:0005875(microtubule associated complex)|GO:0007498(mesoderm development)	GCATGCCCCAAAACTAATCAATGTAATTTGTTTGCTTCTCTTTTTTCTTCCACCCGCTGC	0.134222	0.115632	0.0778136		0.330145	0.193716	0.310549	2.54301	0.00866
A_09_P206870	Hsp27	FBtr0076454	FBgn0001226	39078	dm|3L67B3		TC249569	GO:0005875(microtubule associated complex)|GO:0008340(determination of adult lifespan)|GO:0009408(response to heat)|GO:0042026(protein refolding)|GO:0042742(defense response to bacterium)|GO:0050832(defense response to fungus)	AGGATTCATTGCTCCCTTTGAGTTTATACTTTTTGTAACAAGAACAGGCGCAACACTCGG	0.255022	0.460757	0.328529		0.720323	1.12797	0.763823	2.52386	0.00808
A_09_P184930		TC244055					TC244055		TACTTTTCAGCCGAGTGGAAGTGCCCACGAGTCGTCTCGCTGCTCAAAGGGCCAGATAAG	0.0478854	0.0638535	0.0647206		0.159828	0.125244	0.15807	2.51928	9.79e-05
A_09_P180530		TC235712					TC235712		ACAGTGTTGGCAGACCTAGTATCTTTCGAAGATTTCCATACCTCCGCGATCAACAAAAAA	20.5855	22.0825	26.3675		74.7284	49.0115	52.1124	2.51584	0.00194
A_09_P153540	Hml	FBtr0075753	FBgn0029167	39529	dm|3L70C5		TC221588	GO:0005529(sugar binding)|GO:0005576(extracellular region)|GO:0006030(chitin metabolic process)|GO:0007155(cell adhesion)|GO:0007599(hemostasis)|GO:0008061(chitin binding)|GO:0035006(melanization defense response)|GO:0042060(wound healing)|GO:0042381(hemolymph coagulation)|GO:0042803(protein homodimerization activity)	CTCCAGTTACTCGGCAACCATAGACATTAATAATTTATTGGTTGTCTGAGAAAGTCATTT	0.0896388	0.169294	0.188343		0.465039	0.296814	0.32884	2.51356	0.0283
A_09_P026966	CG3906	FBtr0072121	FBgn0034871	37721	dm|2R59E2				CATTGTATGTATGTAAGCCCAATAAAGCAACAAGTGAAAGGAAACTGTTCCGCAGAAGCG	0.0133342	0.0342274	0.0246685		0.0424375	0.0504092	0.0810581	2.48804	0.0182
A_09_P009566	stg	FBtr0085397	FBgn0003525	43466	dm|3R99A5		TC224680	GO:0000086(G2/M transition of mitotic cell cycle)|GO:0000087(M phase of mitotic cell cycle)|GO:0004725(protein tyrosine phosphatase activity)|GO:0004726(non-membrane spanning protein tyrosine phosphatase activity)|GO:0005634(nucleus)|GO:0005694(chromosome)|GO:0006470(protein dephosphorylation)|GO:0007049(cell cycle)|GO:0007088(regulation of mitosis)|GO:0007099(centriole replication)|GO:0007346(re…	CCGAAATCAGACCCCTTAATCATTTGTAGATGATAAGCAGAACAAAAAATGGCTAAAAAC	0.0221833	0.0247125	0.0328468		0.0754277	0.0552323	0.0665657	2.48798	0.00357
A_09_P194885	Hsp27	FBtr0076454	FBgn0001226	39078	dm|3L67B3		TC251722	GO:0005875(microtubule associated complex)|GO:0008340(determination of adult lifespan)|GO:0009408(response to heat)|GO:0042026(protein refolding)|GO:0042742(defense response to bacterium)|GO:0050832(defense response to fungus)	GCTAAACAACTGGAGGATTCATTGCTCCCTTTGAGTTTATACTTTTTGTAACAAGAACAG	0.446682	0.684415	0.629081		1.04125	1.60138	1.74206	2.4719	0.00635
A_09_P060721	CG14523	FBtr0085349	FBgn0039612	43411	dm|3R98F1		TC226517	GO:0004222(metalloendopeptidase activity)|GO:0006508(proteolysis)	TCTTCGCCGTTAACCTGGATTAGTTAGGACATCATTTAAAGTACTCTGAACTACAATAAA	0.0358083	0.0776172	0.0412835		0.139568	0.104061	0.118781	2.46813	0.0177
A_09_P067096	CG2861	FBtr0070731	FBgn0029728	31414	dm|X4D1		TC233375		ATGGCGTCTGCTCAATTATAGGAAGCCACTTATTCACTTGCACCGCAGTCAAGACATGTA	0.028507	0.0283701	0.0252309		0.0826998	0.0658092	0.0562428	2.46625	0.00488
A_09_P067446	CG3011	FBtr0070827	FBgn0029823	31524	dm|X5C7		TC226637	GO:0004372(glycine hydroxymethyltransferase activity)|GO:0005739(mitochondrion)|GO:0006544(glycine metabolic process)|GO:0006564(L-serine biosynthetic process)|GO:0030170(pyridoxal phosphate binding)|GO:0048149(behavioral response to ethanol)	GTCCGCTTGTTAATATCATAAGTGGGAATTAGTAGTTAAGCCATTAAACGCATTTCAGTT	0.5216	1.23591	0.69636		1.92985	1.4787	2.3511	2.46324	0.0428
A_09_P017711	Cyp6t1	FBtr0077212	FBgn0031182	33127	dm|X20A1		TC227713	GO:0004497(monooxygenase activity)|GO:0005792(microsome)|GO:0009055(electron carrier activity)|GO:0016020(membrane)|GO:0020037(heme binding)|GO:0055114(oxidation-reduction process)	CAATTGCTGTTGAAAATGCACCTTAGATTTTCCTAAAAAGTAAACCACTCCTTAGAAAGG	0.0381988	0.0516358	0.0834632		0.135369	0.129181	0.140682	2.46312	0.0306
A_09_P111075	CG30345	FBtr0305317	FBgn0050345	246553	dm|2R45A13		TC233283	GO:0005215(transporter activity)|GO:0016020(membrane)|GO:0055085(transmembrane transport)	CTTTAGAGATAAGAACTCTTGCTATACTTAAGTCAGTCGATTTTGGAAGATTAGAAGCGT	0.0335883	0.0516522	0.0422905		0.152305	0.0741214	0.0964339	2.45729	0.0183
A_09_P205005	Lsd-2	FBtr0110969	FBgn0030608	32437	dm|X13A8		TC241686	GO:0005515(protein binding)|GO:0005811(lipid particle)|GO:0005875(microtubule associated complex)|GO:0006629(lipid metabolic process)|GO:0019915(lipid storage)|GO:0030730(sequestering of triglyceride)|GO:0031887(lipid particle transport along microtubule)|GO:0051049(regulation of transport)	ATCAGTACATCAATTTTATTAACTCGTCGATGGGCACGAATGTGGAGCAGTCTGGTGGCA	0.350074	0.184995	0.211332		0.568299	0.677683	0.523008	2.45062	0.0197
A_09_P071556	CG11878	FBtr0084821	FBgn0039310	43050	dm|3R96C8		TC229648		ATAAAAAAGAAATTAAGTGTCACACTGCCTTTTCTGGATCAGTTTGGATTGCTGGATGAC	0.0399288	0.0664328	0.0464944		0.137274	0.150884	0.0869687	2.44442	0.00859
A_09_P210930	CG13056	FBtr0075376	FBgn0040794	50267	dm|3L72E1		TC246141		AACTATCCCACCTGGGGTTATCCACTTTTCGATGGCACCAACACGCTGTACAGAAAGTAG	0.0886449	0.136669	0.221902		0.263471	0.333494	0.438141	2.42838	0.0489
A_09_P196605	Osi7	FBtr0078597	FBgn0037414	40761	dm|3R83E1		TC232511		CTCACAAAAGAATGTAAATTCCATAGATTACAATCCCACTTTCTGTCACATATGCATGTC	0.0234054	0.0316133	0.0460431		0.106786	0.053224	0.0838779	2.40976	0.0195
A_09_P198270		NP027442			dm|X2F4		NP027442		GCCAAGAACAGCAGTCGTCGTCCACACATAGCTCACAGAATTAAGACTATGGTTTTTTGA	0.0751098	0.0690121	0.0449598		0.11576	0.136053	0.205644	2.40424	0.00945
A_09_P167565		SD02447	Dm.13899		dm|X3D5		TC241326		CTCTTGCACTTTATCTATATCTCCCTCTCTTTTGCAAAATCAAAAGCTGAAGTGAAGCTC	0.0638773	0.0781608	0.0677564		0.225107	0.124856	0.165873	2.39752	0.00942
A_09_P012081	Myo61F	FBtr0072672	FBgn0010246	38153	dm|3L61F6		TC223999	GO:0003774(motor activity)|GO:0003779(actin binding)|GO:0005524(ATP binding)|GO:0005737(cytoplasm)|GO:0005903(brush border)|GO:0007368(determination of left/right symmetry)|GO:0007498(mesoderm development)|GO:0016459(myosin complex)|GO:0032528(microvillus organization)|GO:0042623(ATPase activity, coupled)|GO:0042742(defense response to bacterium)	GTAACTATGTATTTTTGTTACTGCAGCACCTGAGAGTTGTGTATTCGGATTTTATATGAC	0.0470228	0.0589815	0.0636214		0.161546	0.0877026	0.171439	2.39661	0.0287
A_09_P079121	inx7	FBtr0071034	FBgn0027106	33027	dm|X6E4		TC229808	GO:0005243(gap junction channel activity)|GO:0005921(gap junction)|GO:0016021(integral to membrane)	ATCGACTTCGGATATGGCAAAGTTACCTGTATAATTTATGCATTTCAATTAACGCTAGGC	0.155733	0.343068	0.237592		0.512766	0.516476	0.64415	2.3775	0.0404
A_09_P066931	CG6414	FBtr0070624	FBgn0029690	31352	dm|X4A1		TC253759	GO:0004091(carboxylesterase activity)	GTAGTCGTCCATCAAGTCGTTGTTCAAATTCAATTCACATTTTGTCTCATTCAATTGTTG	0.0571007	0.0361262	0.0295755		0.128656	0.07857	0.0808408	2.37487	0.00857
A_09_P172440		AW943916	Dm.31640		dm|X12A4				ACTGGGTGCATTACCATAAATTTTATCAGTTACGTTGCTCGATGTCGATCGAATTAAACT	0.0206154	0.0163696	0.0308486		0.0490932	0.0390162	0.0716328	2.36213	0.0106
A_09_P161555		EC264001	Dm.34252		dm|2L28E9		TC251443		ATTGCACATATGTACATGTACGTGCTCAGCGGGCTTTGGCCTTTCAAATAGATTAAAAAA	0.0269525	0.0403096	0.0598481		0.133843	0.100225	0.0637034	2.3599	0.0362
A_09_P038241	CG12716	FBtr0073752	FBgn0030439	32248	dm|X11D5		TC230126		CAAGCATTTAGCACCACTCAAAAATCCACTGCAACTGCACAAACCAAAATACTTGAATAA	0.145942	0.139426	0.130928		0.381009	0.367833	0.246289	2.34868	0.0049
A_09_P039486	CG13012	FBtr0290216	FBgn0030769	32642	dm|X15A1		TC234810		AGAGCACTCTGACCTTGGACAAGGTCAAGCAGGACACAGAGGATCAATGGCGACCCACAG	0.22994	0.194036	0.176058		0.463141	0.507273	0.428742	2.34063	2.61e-05
A_09_P066806	CG3603	FBtr0070558	FBgn0029648	31289	dm|X3C3		TC252401	GO:0005488(binding)|GO:0016614(oxidoreductase activity, acting on CH-OH group of donors)|GO:0055114(oxidation-reduction process)	GGCTGCCATCGAGGTCACCGGGGGCCTTAAATAATCGTGAAATGCATATATGCAATATAA	0.143775	0.231812	0.194722		0.512519	0.388651	0.409201	2.32447	0.000759
A_09_P038871	RpL37a	FBtr0074027	FBgn0030616	32446	dm|X13B1		TC256165	GO:0003735(structural constituent of ribosome)|GO:0005840(ribosome)|GO:0006412(translation)|GO:0022625(cytosolic large ribosomal subunit)	AGGGCAGGCTATCCACGTAGCTTTTATTGAAAACTAAAAAAGAACGCTTTAATAAACGCA	0.187346	0.238482	0.300497		0.470555	0.560947	0.623521	2.30576	0.002
A_09_P195970		TC248077			dm|X13E2		TC248077		ATTTGATATACTCATCACAGGTCCAGGGTTCCCTAAATCTCTCGGCTGATCTCCAATTAG	0.0570002	0.0724793	0.0825142		0.244715	0.132794	0.128087	2.30272	0.0262
A_09_P071976	CG14237	FBtr0085013	FBgn0039428	43194	dm|3R97B3		TC236794		TCAAGTACTCGATTAAGCGCAGGGTGCGCGTCTACCGTGACACCAGTGCCAGTTCCACTT	0.0316294	0.0259989	0.0192907		0.0880893	0.038227	0.0566546	2.29111	0.0417
A_09_P000686	His1:CG33804	FBtr0091808	FBgn0053804	3771818			TC248151	GO:0003677(DNA binding)|GO:0005634(nucleus)|GO:0006333(chromatin assembly or disassembly)	TACGGCTGCCAAAAAGTAAATTGTGAAAAAGTGCAGTATTTGGTACATGTTCGCAATTGA	0.0536569	0.1193	0.0951607		0.226562	0.223238	0.144327	2.28838	0.031
A_09_P166070		TC240284					TC240284		TCATGGTGAATCGTGTGAGAGAAGTTCTTCCGGAAGGCTGCAGAAGGTAATTTGGATTTC	0.0464611	0.0726483	0.0493705		0.120011	0.117657	0.140782	2.2849	0.00118
A_09_P031456	nompA	FBtr0089381	FBgn0016047	45587	dm|2R47F1		TC239519	GO:0005576(extracellular region)|GO:0007605(sensory perception of sound)|GO:0031012(extracellular matrix)|GO:0048813(dendrite morphogenesis)|GO:0050954(sensory perception of mechanical stimulus)	AAAGACAATCCGACAAGTAAACACATACGCTAGCCAAATGCGTGGGACCCTCGAATATTC	0.0380656	0.031482	0.0325605		0.0801566	0.0661144	0.0862971	2.27151	0.00244
A_09_P115600		RH09469	Dm.31030		dm|X1B12				ACGCTTAGAGGGAAATCCCCAAAAGAATGCAACGCAACAATAAATCTCTATCCTAAAAAA	0.3562	0.417152	0.595534		0.987109	0.981074	1.06939	2.2704	0.0106
A_09_P025191	CG42326	FBtr0299788	FBgn0259226	35838	dm|2R44D3		TC233058		CAGCTTGCGTGCAGGCATTCTTAGTACCACTAAGCTGAATTGTATGTATTATTAATAAAA	0.0266855	0.0294438	0.0168927		0.059483	0.0411865	0.0622102	2.25604	0.00966
A_09_P172890		BG637820	Dm.31834						GGTGATATCGACATTGAAATTGAAAGCGATATTGAGTCGTTACCAGAAGACATTGAAATA	0.137695	0.316457	0.215663		0.630109	0.376626	0.449251	2.247	0.0476
A_09_P203140	CG42849	FBtr0304014	FBgn0262096	10178830	dm|2L38B4		TC247903		CGATAACGTATCAAGTGTTATATTGTTTTAGTGCCGAAGTACCGCACAAAAATACCAAAT	0.128339	0.216095	0.197913		0.549498	0.321262	0.348835	2.23866	0.0163
A_09_P196265					dm|X6F3				TTTGTATACATATACGTGTCTTGCCTTAGAGCTAGTTACAACAGGATTCCTCCCAAAAAA	0.0895214	0.0968459	0.0673117		0.187728	0.187484	0.184343	2.2319	0.000309
A_09_P042291	exu	FBtr0086242	FBgn0000615	37345	dm|2R57A9		TC233799	GO:0000398(nuclear mRNA splicing, via spliceosome)|GO:0001700(embryonic development via the syncytial blastoderm)|GO:0005737(cytoplasm)|GO:0007283(spermatogenesis)|GO:0007300(ovarian nurse cell to oocyte transport)|GO:0007317(regulation of pole plasm oskar mRNA localization)|GO:0008359(regulation of bicoid mRNA localization)|GO:0008595(anterior/posterior axis specification, embryo)|GO:0045450(bic…	GGGGTAAGCCTTCATGTAGATTGTTGATTAATTTTATGAATTGCGTACACTTGCTTGTAT	0.040488	0.0382889	0.0263743		0.0678733	0.101217	0.0657764	2.22748	0.0111
A_09_P119495	dl	FBtr0081006	FBgn0260632	35047	dm|2L36C8		TC252425	GO:0000122(negative regulation of transcription from RNA polymerase II promoter)|GO:0000381(regulation of alternative nuclear mRNA splicing, via spliceosome)|GO:0001715(ectodermal cell fate specification)|GO:0003677(DNA binding)|GO:0003700(sequence-specific DNA binding transcription factor activity)|GO:0003702(RNA polymerase II transcription factor activity)|GO:0005515(protein binding)|GO:0005634…	TGGTCGTCGTCTAAATGATTGTTTAGTGCTGTAATAACTAGTCTTAAGGCGAAATGTAAT	0.221076	0.270344	0.224124		0.62776	0.352883	0.642345	2.19827	0.0331
A_09_P063581		IP03442	Dm.27499		dm|3L72E1		TC246141		ATAATTGGGCTACCGAACTTTGGGTTTGAACAATAAAACAAAAGCCCCAATCCCCTAAAA	0.069428	0.101091	0.110969		0.162084	0.227927	0.220744	2.18772	0.00437
A_09_P125675	Rrp4	FBtr0072111	FBgn0034879	37731	dm|2R59E3		TC231508	GO:0000175(3'-5'-exoribonuclease activity)|GO:0000176(nuclear exosome (RNase complex))|GO:0000177(cytoplasmic exosome (RNase complex))|GO:0005652(nuclear lamina)|GO:0005737(cytoplasm)|GO:0006397(mRNA processing)	TTGGTGGATTTCAAAATTGCATCAGTGGGCTAAAATCTTAAATACACTGAAAACTATCGC	0.0227586	0.0542017	0.0477123		0.0895163	0.0747528	0.0911158	2.17994	0.0426
A_09_P115535	CG9897	FBtr0071989	FBgn0034807	37651	dm|2R59C1		TC232425	GO:0004252(serine-type endopeptidase activity)|GO:0006508(proteolysis)	GAACTGGCTGGACTCGAATACGAAGGATTAATATCTTACTTGCTGTGAATAGTTTAATGA	0.0440878	0.0534111	0.0225299		0.0855172	0.098618	0.062555	2.15041	0.0436
A_09_P052731	CG11350	FBtr0073307	FBgn0035552	38554	dm|3L64B8		TC229517		AACGATGGATACCGCTACAAGACCCAGCGTCGCGTGGTCCTCCGCCGTCACCGTTACTAG	0.075005	0.0392777	0.0445012		0.146127	0.0761343	0.115981	2.14303	0.0259
A_09_P035931	CG12582	FBtr0078964	FBgn0037215	40524	dm|3R81F6	FBtr0111225	TC238843	GO:0004567(beta-mannosidase activity)|GO:0005975(carbohydrate metabolic process)|GO:0043169(cation binding)	GTCAACGACTTTATGAGATAGTACGGAACGTCTTCATTGACAACTTTAAATCAACGTTTT	0.194638	0.351963	0.235729		0.505088	0.616732	0.509881	2.14255	0.0249
A_09_P125740	CG9293	FBtr0080525	FBgn0032516	34752	dm|2L34B9		TC235204	GO:0008270(zinc ion binding)	CCCAAGTGTACGCAGGACAGAAAGAAGAAATAGATGCAATCCTTTATGATTACTTAGAAT	0.107342	0.0774844	0.129813		0.182464	0.221848	0.258752	2.13274	0.00513
A_09_P069956	CG15497	FBtr0084113	FBgn0038894	42552	dm|3R93F2		TC233325		TTAACGAGTTGGTTAGCACGGCATTTACGGATATATTCAACGAGTCCTTCCGGCACTTTC	0.0609089	0.083509	0.0776668		0.149368	0.140234	0.181154	2.12571	4.97e-05
A_09_P186545	Hsp27	FBtr0076454	FBgn0001226	39078	dm|3L67B3		TC245159	GO:0005875(microtubule associated complex)|GO:0008340(determination of adult lifespan)|GO:0009408(response to heat)|GO:0042026(protein refolding)|GO:0042742(defense response to bacterium)|GO:0050832(defense response to fungus)	AGAGCAAGACTAAAAAGGACACACCACAACACACCCAATGTATTACATTCACACACATCA	0.641834	0.829482	0.578455		1.09572	1.56877	1.70083	2.11742	0.00517
A_09_P187970					dm|X10C9				AAGATTAAGAGCGGGCCATAAAGCGCGTAGCACCTAAAAACAGCGGAGCGAACTAAAAAA	0.165661	0.203971	0.226682		0.569453	0.354409	0.3483	2.09365	0.0138
A_09_P031116	CycB3	FBtr0084728	FBgn0015625	42971	dm|3R96B1		TC256694	GO:0000281(cytokinesis after mitosis)|GO:0005515(protein binding)|GO:0005634(nucleus)|GO:0007052(mitotic spindle organization)|GO:0007067(mitosis)|GO:0016538(cyclin-dependent protein kinase regulator activity)|GO:0035186(syncytial blastoderm mitotic cell cycle)	TAATATGTACGTTAGTCTTAAGAGATGCCAGCATTAAATAAACCTAACTCGTAAGCCACC	0.041766	0.0351262	0.0451296		0.0752158	0.0914151	0.0877969	2.08912	0.00194
A_09_P018421	CG4259	FBtr0077854	FBgn0031389	33385	dm|2L22C3		TC233017	GO:0004252(serine-type endopeptidase activity)|GO:0006508(proteolysis)	GAAAAGAGAGCAAATAGTTATCTGCAGTTATTTCCTAAATAAAATGTGGCCTGTGTCCAA	0.0463974	0.0716037	0.0491668		0.171611	0.081382	0.105094	2.07898	0.0425
A_09_P007436	CG6347	FBtr0087637	FBgn0033874	36531	dm|2R50C6		TC229909	GO:0004197(cysteine-type endopeptidase activity)|GO:0006508(proteolysis)	GTGTGGGTCACCACATCGATTCCATGAGTCACGCGGTTAATAAATGAAACAAGTGCCTTA	0.0452972	0.057751	0.0523269		0.103337	0.0954769	0.124054	2.07557	0.000656
A_09_P062806	CG3526	FBtr0070546	FBgn0040355	31277	dm|X3C2		TC232561	GO:0005622(intracellular)|GO:0008270(zinc ion binding)	GAAGGAGCACTACACAACATTATAGGTTTGAAGATTTTTACCCCACATCAGAAACTACAC	0.0590594	0.0509091	0.0519023		0.163917	0.0949798	0.0882501	2.06491	0.029
A_09_P215595	CG9812	FBtr0306150	FBgn0034860	37709	dm|2R59D11	FBtr0072026	TC243616		GAGAAAGCAAATTATTTGCTGACAACAGTGAATACACATATCCAAGGAATGTACCAATTC	0.0506989	0.0521702	0.0438625		0.140864	0.0675469	0.106429	2.05897	0.0393
A_09_P114075	CG15579	FBtr0070657	FBgn0040906	50380	dm|X4B6		TC243585		GTTAATAGTGAATCTATTAGAATCAAAAATCGTGTCGCTCTACCATGGTGTGGGCTTTGC	0.322208	0.30791	0.256733		0.74585	0.565259	0.523916	2.0545	0.00111
A_09_P054871	CG7607	FBtr0076163	FBgn0036145	39263	dm|3L68B1		TC245845		CCCACTTTTCAGCCATTACAAAATCCTTTGACACAGTAAAGCTGAGATGTAACTATAAAC	9.85722	10.9392	12.8198		21.5432	24.7101	21.8592	2.03423	7.59e-05
A_09_P177560		TC236023					TC236023		AAGGACAAGTGTGAGCCCTCCTGATATAGAGGAATATGCTTGCTACCAGTCTTTGGTAAG	0.107792	0.110128	0.0708428		0.226193	0.199195	0.157012	2.03378	0.00521
A_09_P002011	CG32335	FBtr0273416	FBgn0063667	261663	dm|3L61F3		TC231162	GO:0005634(nucleus)|GO:0008150(biological_process)|GO:0008270(zinc ion binding)|GO:0016788(hydrolase activity, acting on ester bonds)	AGTTGGGCAGAGATTGATCTTCATCTGCTCATTTGTTCCTGCCAAAAATAAACGTCTTCG	0.0440843	0.0383654	0.0415618		0.0785939	0.0759448	0.0949174	2.00496	0.00104
A_09_P101550	CG4041	FBtr0300998	FBgn0029736	31422	dm|X4D5		TC225245	GO:0004672(protein kinase activity)|GO:0005097(Rab GTPase activator activity)|GO:0005524(ATP binding)|GO:0005622(intracellular)|GO:0006468(protein phosphorylation)|GO:0032313(regulation of Rab GTPase activity)	CTGCTCGTCTACGCTAAGCTCAATGTACATTTATTATCTATCTTTTTTAAACGGATTGCA	0.169859	0.188622	0.293234		0.421836	0.494953	0.361691	2.00317	0.0206
A_09_P220545					dm|2L28C1				AATATGAATACGAATTTGACACCCAGACAGGTGGAAATGGGGCGGTATGGGGATTGTCTA	0.511382	0.276327	0.425025		0.22855	0.170432	0.190386	0.49796	0.0306
A_09_P059916	CG31462	FBtr0081851	FBgn0051462	326143	dm|3R85A1		TC223859		TGGCAAATTAACGGCCACCGCAATGTTGTCACAAGTAAATTTAAGCCGAGCAACCGTACA	0.137372	0.0829339	0.0899853		0.0598226	0.0557589	0.0377644	0.49715	0.0236
A_09_P039381	CalpC	FBtr0074226	FBgn0260450	32597	dm|X14B13		TC255108	GO:0004198(calcium-dependent cysteine-type endopeptidase activity)|GO:0005509(calcium ion binding)|GO:0005622(intracellular)|GO:0005737(cytoplasm)|GO:0006508(proteolysis)	AGCATACTGAGCTGCTAAAAACCCGCACTCCACTGAATTTCTAACTACACATTCTTTTTT	0.251139	0.26612	0.263931		0.140909	0.122143	0.123538	0.49398	0.00239
A_09_P197010	CG34391	FBtr0112634	FBgn0085420	5740816	dm|3L64D1		NP534668		CACAACGAAATCCCTGCAAACGGATGTGGGATATGCCATGAAGAACGATTTATATCCAGG	0.131286	0.0764829	0.106329		0.0400325	0.0640243	0.0501036	0.493626	0.0122
A_09_P174340	CG6356	FBtr0084601	FBgn0039178	42893	dm|3R95F9		TC232686	GO:0008513(secondary active organic cation transmembrane transporter activity)|GO:0016021(integral to membrane)|GO:0055085(transmembrane transport)	AAGTGAAAGTGTACATCTCTTATCTCCCACCTCTGCCCATAGTGAATGCACTTCAGCGAA	0.949935	0.761747	1.14402		0.410882	0.390115	0.616634	0.492417	0.0102
A_09_P123675	Drep-2	FBtr0088597	FBgn0028408	35955	dm|2R45C5		TC246334	GO:0005622(intracellular)|GO:0006915(apoptosis)	TCCGTTGTGATTGTGTGCCAAAATAGCCTTATTTAGTTGGATAGCCCCACAAACAGACTG	0.282309	0.16458	0.185683		0.104217	0.119481	0.0815478	0.49007	0.0145
A_09_P118705		TC248180			dm|X12C6		TC248180	GO:0005643(nuclear pore)	ATTTTCGCTACTTAATAACCGAATGTATGGTATGTATCACAACAAGCCACTAACCCACTG	0.0908012	0.0740108	0.0808686		0.057233	0.0299002	0.0370241	0.488516	0.0128
A_09_P166290	boi	FBtr0114528	FBgn0040388	31229	dm|X3A3		TC240466	GO:0007155(cell adhesion)|GO:0007224(smoothened signaling pathway)	AACAGCCACAGCAATCTCAATATTGGCCTGAGCCACCACAACAACAACAACAACAACCTG	0.0934507	0.0766832	0.0523414		0.0352361	0.0430425	0.0277325	0.482224	0.0182
A_09_P067621	CG42340	FBtr0299863	FBgn0259242	7354472	dm|X6A2		TC229113	GO:0005267(potassium channel activity)|GO:0006813(potassium ion transport)|GO:0016020(membrane)	TCTGTTTCACAAATTGCAGAACTGGAGTGTCCTGGAATCGCTCTACTTTTGCTTCACCTC	0.0541615	0.045202	0.0614482		0.0175975	0.0319742	0.0296995	0.480707	0.0137
A_09_P180500	CG8709	FBtr0303580	FBgn0033269	35790	dm|2R44B4		TC255065	GO:0005737(cytoplasm)|GO:0035183(female germline ring canal inner rim)	TAATCCTTCATTCAGGTGGACATTGAGATCAATGGCGTACCGGTCGACATACAGATGAAG	0.0721989	0.0429634	0.062268		0.0398038	0.0179125	0.0299385	0.479887	0.0319
A_09_P197225		NP535325			dm|3L67C3		NP535325		CAGCGGCACAACGGAAATTTATCTACCATTTCCCGCACCAATATTTGGCTTTACCAAAGG	0.0985258	0.0930127	0.120765		0.0606258	0.0506809	0.0394894	0.478612	0.00446
A_09_P040746	CG9576	FBtr0070027	FBgn0031091	33015	dm|X19B3		TC225912	GO:0008270(zinc ion binding)	AATCCCTGAATCCAGTATCTGTATCAAGAATCCCAGTATCTGAACGCTAAAATGAAATAA	0.0583473	0.0602274	0.103139		0.0406943	0.0375751	0.0255301	0.475792	0.0252
A_09_P145565	norpA	FBtr0301475	FBgn0262738	31376	dm|X4C1		TC249361		ATTACTATATCAACAGCTCGCATAATACCTACCTATCCGGTCGTCAGATCGGCGGCAAAA	0.585362	0.407529	0.43222		0.239695	0.211286	0.217685	0.474632	0.00178
A_09_P211350	CG17838	FBtr0083961	FBgn0038826	42460	dm|3R92F13		TC248337	GO:0000166(nucleotide binding)|GO:0000398(nuclear mRNA splicing, via spliceosome)|GO:0003676(nucleic acid binding)|GO:0003729(mRNA binding)|GO:0030530(heterogeneous nuclear ribonucleoprotein complex)|GO:0071011(precatalytic spliceosome)	AAAGAAATGGCGGAAGGTAATGGCGAACTGTTGGATGACATTAACCAGAAAGCCGATGAC	1.43214	1.03835	0.747073		0.537167	0.656614	0.334283	0.473457	0.0443
A_09_P131435	odd	FBtr0077557	FBgn0002985	33583	dm|2L24A1		TC254909	GO:0003676(nucleic acid binding)|GO:0003704(specific RNA polymerase II transcription factor activity)|GO:0005622(intracellular)|GO:0005634(nucleus)|GO:0006357(regulation of transcription from RNA polymerase II promoter)|GO:0007366(periodic partitioning by pair rule gene)|GO:0008270(zinc ion binding)|GO:0016348(imaginal disc-derived leg joint morphogenesis)|GO:0016564(transcription repressor activ…	CTATGCACAACGATCTCATTGTCGTCTATATGTATGTCTGAAACATTCGTATTGATATGA	0.108933	0.0811517	0.0757915		0.0591757	0.0457004	0.026053	0.472007	0.0258
A_09_P182195	Pka-R1	FBtr0299891	FBgn0259243	40305	dm|3L77E8		TC238761	GO:0001932(regulation of protein phosphorylation)|GO:0005952(cAMP-dependent protein kinase complex)|GO:0007015(actin filament organization)|GO:0007165(signal transduction)|GO:0007274(neuromuscular synaptic transmission)|GO:0007591(molting cycle, chitin-based cuticle)|GO:0008103(oocyte microtubule cytoskeleton polarization)|GO:0008355(olfactory learning)|GO:0008603(cAMP-dependent protein kinase re…	ATCCATACCTACATACGTATATTTTGCGTAGTGCGGCGCTTGAAAGCTGTTTCCCCATCA	0.304711	0.243993	0.250515		0.124173	0.125101	0.12554	0.471328	7.77e-05
A_09_P104655	Mcm3	FBtr0070762	FBgn0024332	31449	dm|X4F5		TC252606	GO:0003677(DNA binding)|GO:0003682(chromatin binding)|GO:0005524(ATP binding)|GO:0005656(pre-replicative complex)|GO:0006267(pre-replicative complex assembly)|GO:0006270(DNA-dependent DNA replication initiation)|GO:0007095(mitotic cell cycle G2/M transition DNA damage checkpoint)|GO:0043138(3'-5' DNA helicase activity)	CATCAATCCATCCTTTATGGATCAACCATTCTAGCGCTTAAGTTGTCATTTTTGTTTTGT	0.207429	0.191437	0.25237		0.0798373	0.111837	0.113396	0.46575	0.000697
A_09_P192270		TC247933			dm|2R56D15		TC247933		CTAGTTGAACTCACTAAGTAATTCACACACATTGAAGGTCTAGGTTAAATGAAAGCCAAT	0.351555	0.232253	0.194872		0.0955099	0.11231	0.146139	0.461859	0.0157
A_09_P219135					dm|X7D4				TAATATGTATCGCATAATAGGCGACTCCAGAACAATCTTCTCCGCCGATTTTCTTTCAGG	1.90535	1.34823	1.42244		0.791876	0.623988	0.727394	0.461612	0.000757
A_09_P226155	Hr46	FBtr0306346	FBgn0000448	36073	dm|2R46F5		TC226316	GO:0003700(sequence-specific DNA binding transcription factor activity)|GO:0003707(steroid hormone receptor activity)|GO:0004879(ligand-dependent nuclear receptor activity)|GO:0004887(thyroid hormone receptor activity)|GO:0005515(protein binding)|GO:0005634(nucleus)|GO:0006355(regulation of transcription, DNA-dependent)|GO:0007552(metamorphosis)|GO:0008270(zinc ion binding)|GO:0016319(mushroom bo…	AATATACCCAATTTCCGCGATATTTCCATCTTGCACATGGAATCGCTGAGCAAGTTCAAG	0.357027	0.239478	0.238181		0.149373	0.121712	0.109168	0.460195	0.00369
A_09_P191475	CG42492	FBtr0300464	FBgn0259994	8674066	dm|X5A9		TC244035		TGTTCCGTGTTCTTCTGCATTCCATTTCCTGCGTTACTAAGCTTCCGTTTCACATTCCAA	1.75507	1.02132	1.24176		0.71236	0.500289	0.598024	0.45749	0.0102
A_09_P000101	D2R	FBtr0091461	FBgn0053517	33007	dm|X19A4		TC226402	GO:0001591(dopamine receptor activity, coupled via Gi/Go)|GO:0004930(G-protein coupled receptor activity)|GO:0004952(dopamine receptor activity)|GO:0007186(G-protein coupled receptor protein signaling pathway)|GO:0007212(dopamine receptor signaling pathway)|GO:0008227(G-protein coupled amine receptor activity)|GO:0016021(integral to membrane)	TTATCAACGGCGAGCACGTCACCAGCAATAGTTATAGCAATAGGCAATTGGATGATGGGT	0.125634	0.0841961	0.0724966		0.0314274	0.0691817	0.0333406	0.455532	0.0353
A_09_P204390	CG40351	FBtr0113870	FBgn0040022	3354971			TC250438	GO:0000166(nucleotide binding)|GO:0003676(nucleic acid binding)|GO:0005634(nucleus)|GO:0006338(chromatin remodeling)|GO:0018024(histone-lysine N-methyltransferase activity)	TCTGGCAAACTCCAAAATGCCGCGCAACTTTAAACTGCTATCTGATCCACAGTTGGTTAA	0.123158	0.0971233	0.103332		0.0509241	0.0374505	0.0604529	0.453515	0.00178
A_09_P035096	CG11796	FBtr0078226	FBgn0036992	40263	dm|3L77C3		TC247393	GO:0003868(4-hydroxyphenylpyruvate dioxygenase activity)|GO:0009072(aromatic amino acid family metabolic process)	CAAGCCAAGCGAGGAAACTTGTGAATCAAATGTGATCAAATTGAGAACTAACAAAATCAA	0.0308218	0.0539081	0.0732697		0.0241623	0.0245319	0.0187521	0.450292	0.0335
A_09_P197265	CG2681	FBtr0070480	FBgn0024997	31258	dm|X3B3		TC233865	GO:0004842(ubiquitin-protein ligase activity)|GO:0005634(nucleus)|GO:0006511(ubiquitin-dependent protein catabolic process)|GO:0007275(multicellular organismal development)|GO:0008270(zinc ion binding)|GO:0016567(protein ubiquitination)	TTCAGCAAGAAGGCAGTCAGGGATGGATCGACCTCTCCGGTCCAAAGCAATGGCAAGTAG	0.495614	0.487668	0.503015		0.239318	0.220088	0.207934	0.448281	9.09e-05
A_09_P071831	CG5948	FBtr0084939	FBgn0039386	43133	dm|3R96F7		TC233023	GO:0006801(superoxide metabolic process)|GO:0046872(metal ion binding)|GO:0055114(oxidation-reduction process)	AGCAAAGCAATCGATCTGAATACTGCCCTAAATGCAGAGGTATTTTCCTCCTCCCTGCAA	0.0963059	0.101958	0.142951		0.0496374	0.0486258	0.0500796	0.441595	0.0016
A_09_P003491	CG34264	FBtr0306849	FBgn0085293	5740226	dm|3L61C1		TC248543		AACTTTCTTCGCTTTCTGAAGCGAAACTTCTATCCCAGGACTGATTTGCGCCGCTTACTT	0.0542282	0.0781417	0.128328		0.0386928	0.0388853	0.0310424	0.441212	0.0168
A_09_P164055	CG34306	FBtr0112502	FBgn0085335	5740275	dm|3R82E2		TC232705		TCGATTGTAATGCGTTCCAAAGGTCATGCTCCCATTTTGTTCGCTCATGCACGTCTGAAT	0.0522404	0.0338436	0.0541549		0.0143269	0.0175625	0.0301172	0.42935	0.0137
A_09_P216680	CG42492	FBtr0300464	FBgn0259994	8674066	dm|X5A9		TC244035		AATTTGGATTTCGACGACGACTTCCCGATCGATGCGCGCCGACCGAAAAATGCCAAGTAA	2.0611	1.17115	1.39235		0.793141	0.546639	0.608043	0.428064	0.00979
A_09_P069291	CG11391	FBtr0083789	FBgn0038732	42353	dm|3R92B2		TC227575	GO:0003824(catalytic activity)|GO:0005324(long-chain fatty acid transporter activity)|GO:0008152(metabolic process)	CATGATGAAGCAACCTTGGACTTCCTTAGCACATTAGAATGTTTCACCATTGTTATTATT	0.19326	0.114801	0.146019		0.0773198	0.0570064	0.0572339	0.427028	0.00177
A_09_P072621	CG42796	FBtr0303603	FBgn0261929	41017	dm|3R85A5	FBtr0081877	TC225661	GO:0004993(serotonin receptor activity)|GO:0007210(serotonin receptor signaling pathway)|GO:0016021(integral to membrane)	TCTTCAACAAGGTGTTCCGGCAGGCGTTCAAGAAGGTCCTGCTGTGCCGCTATTCGAGCA	0.0976307	0.0553408	0.0920888		0.0231392	0.049537	0.0320962	0.419724	0.0154
A_09_P043891	nod	FBtr0073516	FBgn0002948	32107	dm|X10C8		TC225427	GO:0003677(DNA binding)|GO:0003777(microtubule motor activity)|GO:0005524(ATP binding)|GO:0005871(kinesin complex)|GO:0006281(DNA repair)|GO:0007018(microtubule-based movement)|GO:0007052(mitotic spindle organization)|GO:0007057(spindle assembly involved in female meiosis I)|GO:0031116(positive regulation of microtubule polymerization)|GO:0032837(distributive segregation)|GO:0045132(meiotic chrom…	CGGGAAATAAATGGGAACGATTTTGTCAAATTAACTGTCTCGACACTTGATACAATTACT	0.145805	0.107307	0.112031		0.0618547	0.0710909	0.0278037	0.41164	0.018
A_09_P193985		TC243529			dm|X3D4		TC243529		GTGTAGTTCACCCAAACAACAGTAAAGTTAAGTCCGAAAAAGTTGAAGCACTGAAAAAGT	0.529143	0.491121	0.628619		0.188767	0.236898	0.250628	0.409376	2.01e-05
A_09_P220670		TC242940			dm|X7D5		TC242940		CGAGAGCGAATAAACGAAAATCCTAAATGCCGGTAAAAAGTACATATGCACATATATGCG	0.0488548	0.0388572	0.0451461		0.0251985	0.0190787	0.0117585	0.404042	0.04
A_09_P078831	l(1)G0045	FBtr0070782	FBgn0026702	31475	dm|X5A8		TC224999	GO:0001682(tRNA 5'-leader removal)|GO:0004526(ribonuclease P activity)	GCTAGTCCAACCTTTTGATCGACTTTAGTTAGTAGTCAGTAGTTACTTAGTTGTAAGTTA	0.091943	0.0829338	0.0865063		0.0537643	0.0246034	0.0323779	0.401926	0.0301
A_09_P053166	CG6602	FBtr0077047	FBgn0035673	38691	dm|3L65A5		TC229442		TATATGGAAATGGAGGGATTGCCTTTTACGATGCTGCCACTGAAAACTCTGTTCTGTGCG	0.357613	0.450908	0.303252		0.127258	0.102315	0.243027	0.401474	0.046
A_09_P090165	CG4857	FBtr0305180	FBgn0026083	31363	dm|X4B1		TC250166		CTAACTGTAGGTTTATCATACGAATATTACTACCAACCTGCGAATGAAATAAACCTGTCA	0.375953	0.290915	0.229944		0.121536	0.133463	0.0965538	0.396374	0.0023
A_09_P185440		GH26506	Dm.29317		dm|X1A1		TC240428		AATCTCCAAGTAGAGTCCGAAAGCGCCTTCAACACTTTTAGAGCCAGTACTCATTTCTAC	1.97508	1.98359	1.86676		0.746826	0.73114	0.824695	0.394877	2.76e-05
A_09_P011896	GstD5	FBtr0082572	FBgn0010041	48338	dm|3R87B8		TC232727	GO:0004364(glutathione transferase activity)	TTTCGAAATCTTTGATTTCGACCTCAACAAGTACCCGAATGTGGCCAGGTGGTATGCCAA	0.102439	0.0984042	0.14831		0.0494743	0.0364762	0.0487729	0.38902	0.00106
A_09_P063791	CG42492	FBtr0300464	FBgn0259994	8674066	dm|X5A9				TTCTGCATTCCATTTCCTGCGTTACTAAGCTTCCGTTTCACATTCCAACGTTCCAAAAAA	1.52208	0.978805	1.48427		0.562295	0.411147	0.556645	0.387523	0.00243
A_09_P178841	CG40813	FBtr0113934	FBgn0085521	5740386			TC236829		AGCTCGTTCTACTGCTGAACAATAAGCAGATATCCACGCGCAATAATTCCCCATTCTATT	0.114602	0.176791	0.0860389		0.0638983	0.0355289	0.0442034	0.386123	0.0132
A_09_P176495		BP559788	Dm.33278				TC244210		TGGCGGCTCGGGAATTAATACATTCGAGTACAGGTTAGGTCAAATATTTAGCGGTTTTTT	0.253658	0.314407	0.284565		0.174135	0.0738676	0.100662	0.384971	0.0422
A_09_P224960									AATCGCAGTTCACTTTTCACATATTTTCCGAAGTTTACTGACCTGTATTCGCCCTAGTCA	0.0874228	0.109732	0.0856532		0.0265906	0.0328252	0.0528461	0.382897	0.004
A_09_P221790		TC243589			dm|X17E1		TC243589		CGAATTTCGGAATATCCGAATATCGGAATATCCGAATATCCGATTATCTGAATATCTGAA	0.259401	0.16262	0.117878		0.0766384	0.0818642	0.0441288	0.381851	0.0206
A_09_P210670	CG34205	FBtr0112398	FBgn0085234	37526	dm|2R58C1		TC235055		AAGTCATATGCGGCTCCAGCCATCAGCTACGCAGCTCCTGCCCTGGTTAAGTCATACGCT	0.0683407	0.047635	0.0750965		0.0251552	0.0199501	0.0263506	0.378193	0.0106
A_09_P035611	CG14567	FBtr0078454	FBgn0037126	40420	dm|3L78E6		TC250118		TAATTACCAGGCCATTGAGGCCCATCGGAATAGCTCGAGACCGAATGTGGGTGGCCTGGA	0.111032	0.112806	0.0695211		0.039628	0.0309717	0.0369122	0.373318	0.0032
A_09_P181920		TC238641					TC238641		AAGAGAAATCGATCAAAACTATACTTGTCGGATATGAGCCAAATGGCTATAGGTTGTGAA	0.0901877	0.211505	0.192472		0.0738618	0.0653207	0.0384523	0.369702	0.0344
A_09_P205240		CO332204	Dm.29000		dm|3R86D9		TC244150		GCATTTATCAGACCAGGTAATCAAAACTCTATCCAAAATCACACAAAGCAGCATAGTATT	0.431419	0.726437	0.950131		0.313326	0.214535	0.223321	0.369415	0.0243
A_09_P066711	CG14778	FBtr0070254	FBgn0029580	31100	dm|X2A4		TC233109	GO:0005778(peroxisomal membrane)|GO:0016021(integral to membrane)	TGACCTGCTTCTACTTTATCATGAGCCTCCTGGAGTCCAAGACGGTGGAGCAGGCGGTAG	0.368885	0.327962	0.400608		0.123422	0.162981	0.116059	0.363852	7.67e-05
A_09_P066186	CG31672	FBtr0077825	FBgn0028952	48440	dm|2L22C1		TC228115		CAAGCGGAATAAATAATACTTAAGGAGTCACTTTCATTTCGTAGCCAAATGGATTTTGTG	0.0747103	0.0557272	0.0680617		0.0490258	0.0176849	0.015699	0.36351	0.0406
A_09_P090472		SD26211			dm|3R85B4		TC235429		GAGATGATAGCAGACATTATGACAAAGAATCTTTCAAAGGGAAAGCATAATGGGTTTATG	0.144329	0.129747	0.200989		0.0626659	0.0571864	0.0464775	0.35371	0.000865
A_09_P203005	Nc73EF	FBtr0075269	FBgn0010352	39899	dm|3L73E1		TC242305	GO:0004591(oxoglutarate dehydrogenase (succinyl-transferring) activity)|GO:0005875(microtubule associated complex)|GO:0006096(glycolysis)|GO:0006099(tricarboxylic acid cycle)|GO:0009353(mitochondrial oxoglutarate dehydrogenase complex)|GO:0030976(thiamine pyrophosphate binding)	CTGTAATAAGATTGGCGTGGAGTTCATGTTCATCAACTCTCTGGAGCAATGCAACTGGAT	0.117184	0.0906657	0.0662967		0.0296144	0.0580002	0.0170614	0.346509	0.0332
A_09_P211035	CG13375	FBtr0300326	FBgn0040370	30976	dm|X1A1		TC230088	GO:0003924(GTPase activity)|GO:0005525(GTP binding)|GO:0005622(intracellular)|GO:0007264(small GTPase mediated signal transduction)|GO:0016020(membrane)	AATACATTTAGCACCAAGTACAAGCGGACCATTGAGGAAATGCACCAAGGCAACTTTTCC	0.171393	0.177329	0.11316		0.0732581	0.0613134	0.0318545	0.346502	0.0122
A_09_P066466	tyn	FBtr0100135	FBgn0029128	3354987	dm|X1A1		TC224516	GO:0003674(molecular_function)|GO:0007015(actin filament organization)|GO:0007160(cell-matrix adhesion)|GO:0016476(regulation of embryonic cell shape)|GO:0031941(filamentous actin)|GO:0045179(apical cortex)	CACACATATTTCAATGTCTTTGGCGCACACGCAAATTACTGACAAACGTATAATTTTTGT	2.24787	1.79458	1.88626		0.783547	0.608358	0.662504	0.346225	2.07e-06
A_09_P066706	CG14770	FBtr0070213	FBgn0029573	31085	dm|X2A1		TC242296		AGATCCTGCACCCGAAGAGTGAGCACAACCACAACCACGGACTGGTGCTCGAAAACCACA	0.208571	0.152386	0.210379		0.0731594	0.0724163	0.0513012	0.34383	9.18e-05
A_09_P013826	CG31816	FBtr0080868	FBgn0051816	318960	dm|2L36A4		TC240801	GO:0003674(molecular_function)|GO:0005575(cellular_component)|GO:0008150(biological_process)	GCATAGAAGCGACAAAATAATGAGGACAGCGAAATTATTCCTATTCCATTTTTAAGGGAA	0.0969739	0.184014	0.103346		0.0590106	0.0445701	0.0276631	0.340428	0.0087
A_09_P039951	CG6788	FBtr0074495	FBgn0030880	32773	dm|X16F1		TC230801	GO:0005102(receptor binding)|GO:0005615(extracellular space)|GO:0007155(cell adhesion)|GO:0007165(signal transduction)	CCTTCGTGGAGATGATGATAAGGCCGCGAATAGATTAGCTATTACAGTAAGAATAAAAAA	0.321042	0.526688	0.418857		0.219724	0.147583	0.0818648	0.334665	0.0345
A_09_P077961	RhoGAP1A	FBtr0112919	FBgn0025836	5740235	dm|X1A1		TC226122	GO:0005089(Rho guanyl-nucleotide exchange factor activity)|GO:0005096(GTPase activator activity)|GO:0005622(intracellular)|GO:0035023(regulation of Rho protein signal transduction)	GATGCAAGTTCTGCTTACCGTAACAAGTGCAAAAAAGAGCAACAGAAAAATTGCAAATAT	2.53829	2.05941	2.47374		0.71199	0.760441	0.887471	0.333697	2.59e-07
A_09_P225685	CG7852	FBtr0072736	FBgn0035229	38178	dm|3L62A3		TC225264		TTTCTTTCGCGCTTCCTTGAATCTCAGATGTTTGCCACCCTAATCGACAACAAGATCCTG	0.0896384	0.0621191	0.117468		0.0307603	0.0148445	0.048999	0.324615	0.0269
A_09_P009671	Sxl	FBtr0100206	FBgn0003659	3772180	dm|X6F4		TC226542	GO:0000166(nucleotide binding)|GO:0000380(alternative nuclear mRNA splicing, via spliceosome)|GO:0000398(nuclear mRNA splicing, via spliceosome)|GO:0000900(translation repressor activity, nucleic acid binding)|GO:0003729(mRNA binding)|GO:0003730(mRNA 3'-UTR binding)|GO:0005515(protein binding)|GO:0007131(reciprocal meiotic recombination)|GO:0007224(smoothened signaling pathway)|GO:0007281(germ ce…	TCCCGAACGTGTGACCAGAGAAACTGAATATAATAAATGGCGAAAAGCAAAACAAACATA	0.745865	0.731393	0.978144		0.244877	0.27709	0.267678	0.324083	2.38e-05	X
A_09_P032696	Crg-1	FBtr0070599	FBgn0021738	43900	dm|X3F2		TC249844	GO:0003700(sequence-specific DNA binding transcription factor activity)|GO:0003702(RNA polymerase II transcription factor activity)|GO:0005634(nucleus)|GO:0006355(regulation of transcription, DNA-dependent)|GO:0006357(regulation of transcription from RNA polymerase II promoter)|GO:0043565(sequence-specific DNA binding)	GAGTAAAAAAGCAGCGGCAACAACTCCCTAATAATCGCAAAGAGCATTGTAAATATTTAT	0.464213	0.523315	0.571219		0.222573	0.13389	0.141713	0.312212	0.00383
A_09_P058106	CG30334	FBtr0087949	FBgn0050334	246545	dm|2R49A6		TC246343	GO:0003674(molecular_function)|GO:0005575(cellular_component)|GO:0008150(biological_process)	CTCGTGGACTCTGGACTTCACTGTTTGCGGTTAATTGGTTTCTTGAGTTATTTCTTTCTT	0.0525106	0.134346	0.0825168		0.0212935	0.0355065	0.0226095	0.308516	0.0162
A_09_P013211	Cyp4d2	FBtr0070387	FBgn0011576	31192	dm|X2E1		TC228895	GO:0004497(monooxygenase activity)|GO:0005792(microsome)|GO:0009055(electron carrier activity)|GO:0016020(membrane)|GO:0020037(heme binding)|GO:0055114(oxidation-reduction process)	AAGGAATTCATTCTTGTGGGTCTATCCAGCTCTATTTGCATAGAATAAACGTGTATACAA	3.66208	3.01407	2.75652		0.922214	0.913785	1.04806	0.307331	3.45e-06
A_09_P038441	Ndc80	FBtr0073850	FBgn0030500	32316	dm|X12A8		TC226219	GO:0000776(kinetochore)|GO:0007052(mitotic spindle organization)|GO:0007059(chromosome segregation)|GO:0007080(mitotic metaphase plate congression)|GO:0031262(Ndc80 complex)	CATCAAGAATCATTGATTTGATCCGGATGTTTTGTTGTAGTCCAGTTGATCTGTAAGGAA	0.102661	0.0945239	0.0881687		0.0307532	0.0332919	0.0242304	0.307216	0.000805
A_09_P171335	CG42492	FBtr0300464	FBgn0259994	8674066	dm|X5A9		TC244035		TATATACAATATATATCTGATCTGATCTGATCCGATAGATAGGGAGGAGGATCGGGAGCG	0.332273	0.184664	0.158438		0.0723844	0.0680913	0.0478926	0.289572	0.00935
A_09_P004731									AACAGTAATATCGTCAGAAGCAGCATTGAATGTTCTGCAGCAGTATCCATTCGACAATAG	0.0742776	0.167944	0.151025		0.0367599	0.0234798	0.0510627	0.286001	0.0122
A_09_P062881	CG13375	FBtr0070103	FBgn0040370	30976	dm|X1A1		TC232144	GO:0003924(GTPase activity)|GO:0005525(GTP binding)|GO:0005622(intracellular)|GO:0007264(small GTPase mediated signal transduction)|GO:0016020(membrane)	ATTACCCAGGTGTTCAAGGAACTGCTAGCCCAGGCAAAAATAACTTACAATCTGAGTCCG	0.228509	0.148307	0.15424		0.0541138	0.0646738	0.0348536	0.285763	0.000282
A_09_P067481	CG5966	FBtr0070866	FBgn0029831	31532	dm|X5D1		TC251932	GO:0004806(triglyceride lipase activity)|GO:0006629(lipid metabolic process)	GTTCCCAGTTTGACTTTTATAGCAACTCGCTGAGAAGGAACAGTTTGTATTTTATTATAG	0.060983	0.132708	0.166746		0.0221201	0.0313678	0.0437792	0.282353	0.0226
A_09_P063846	CG12643	FBtr0071481	FBgn0040942	50416	dm|X9B5		TC251570		AAAGTAACTATGTATAAGCAGGCATTTGATAATTTAATATCAGGTCCAAACGCAGCCCAA	0.0560358	0.0462082	0.0904394		0.0227194	0.0169372	0.0123481	0.27275	0.0181
A_09_P072221	CG17189	FBtr0085105	FBgn0039485	43263	dm|3R97E2		TC233198		TGGTTGAAACCGTGGAAAGAACGCTACTAGATCTACTCCACAAGACATTTGCCCTGTTTC	0.241842	0.648703	0.330493		0.112862	0.0751186	0.11497	0.265897	0.0229
A_09_P075926	CG17560	FBtr0083330	FBgn0038450	42022	dm|3R89D5		TC228880	GO:0005488(binding)|GO:0016620(oxidoreductase activity, acting on the aldehyde or oxo group of donors, NAD or NADP as acceptor)|GO:0055114(oxidation-reduction process)	ATCCTCGCTGGTTGCTTTAGCTGGTTACATCCTGTATTCTCTGGCCAGACTTGTAGTTTA	1.28124	2.40797	1.70333		0.341181	0.322216	0.823053	0.258223	0.0229
A_09_P113455	CG17189	FBtr0085105	FBgn0039485	43263	dm|3R97E2		TC233198		TCCCACTTCCTTCAAACTGCCTTGGAATCTGCATCTTCTCTATGAAAATCTTACTGAAAT	0.475362	1.22995	0.667134		0.152746	0.106141	0.346516	0.243305	0.0332
A_09_P184910					dm|X3F3				GGTCGATAGGAAATTTTGTTACGAATTCAACGAGGTATGGCATTTCACTTTTGGACAAAT	4.15443	4.26771	3.90003		1.01751	0.81118	1.14895	0.239365	2.31e-05
A_09_P042081	dsx	FBtr0081759	FBgn0000504	40940	dm|3R84E5			GO:0000122(negative regulation of transcription from RNA polymerase II promoter)|GO:0000398(nuclear mRNA splicing, via spliceosome)|GO:0003677(DNA binding)|GO:0003700(sequence-specific DNA binding transcription factor activity)|GO:0003702(RNA polymerase II transcription factor activity)|GO:0003704(specific RNA polymerase II transcription factor activity)|GO:0003729(mRNA binding)|GO:0005515(protei…	TATGCTATTCACATTGTAGTGGAATTCGATTGTATCCGCTTAGACAGAAAACGCAAATAA	0.366425	0.304373	0.303966		0.0968845	0.0682247	0.0687866	0.23759	1.27e-05
A_09_P062741	CG3706	FBtr0070189	FBgn0040342	53540	dm|X1D2		TC227673		CATGTAAAAGTATGGGGGAGACCCATCCTATCAAAATAAAGAGATTTTGTTTGAATGACA	0.0959439	0.108426	0.115848		0.0316834	0.0212474	0.0239269	0.237316	0.000626	X
A_09_P036646	CG1077	FBtr0078587	FBgn0037405	40751	dm|3R83D5		TC225976		GTAACCAAAACGTGCTCATCTAGTTCTAGTAACTCTGTTAAACATAGATTTAGGTTGTTG	0.114084	0.0995578	0.0897478		0.0189261	0.0463807	0.0151261	0.235288	0.0133
A_09_P214560		IP11223	Dm.32757				TC228048		TTGGTGATCGGTCTAACCCCATCATACTTGAGAAAAATTTCAGGTTCCAAAATAGCGAGC	0.0838927	0.129224	0.177269		0.0431604	0.0321334	0.0159407	0.225745	0.00784
A_09_P001411		TC237620					TC237620		CATATTTTCCGAAGTTTACTGACCTGTATTCGCCCTTATCAAAACTTGGGGTCTGCGACA	0.0512888	0.0941016	0.0969311		0.0173305	0.0142531	0.0213562	0.224244	0.000869
A_09_P074216	CG12256	FBtr0082621	FBgn0038002	41483	dm|3R87B2		TC232048	GO:0004252(serine-type endopeptidase activity)|GO:0006508(proteolysis)	GTTTGACGGTTGGATTAAGGAAAGAATGGTCTAAAGCAATATCACAATGTACAAATTGTC	0.440046	0.399212	1.32063		0.190635	0.0988583	0.136485	0.222984	0.0374
A_09_P171190		BP550583	Dm.36834						TAAGTAGAAGCTGACCCTTCTGCCTTCAATTTCAGCTGTATTCGCCCTAGTCAAACTTGG	0.869701	1.33872	0.996564		0.349568	0.154917	0.15736	0.19438	0.00923
A_09_P047886		GH14214	Dm.33174		dm|4102F8		TC234320		TTTTAAGTACGCAGCCATCATGGTTTTGTTTTCCAGCTTCTTCTTACTATGGTGGTTTCA	1.51401	0.987455	1.02263		0.249843	0.173128	0.248943	0.191686	0.0001
A_09_P217945	CG11391	FBtr0083789	FBgn0038732	42353	dm|3R92B2		TC227575	GO:0003824(catalytic activity)|GO:0005324(long-chain fatty acid transporter activity)|GO:0008152(metabolic process)	ATACTTCGATGAGGATCACTACCTGCACATCGTGGAGCGCAAAAAGGACATGCTGAAATA	0.10902	0.0530783	0.0588203		0.0306228	0.00685368	0.0113882	0.191496	0.00897
A_09_P067806	CG4586	FBtr0071003	FBgn0029924	31641	dm|X6E4		TC252478	GO:0003995(acyl-CoA dehydrogenase activity)|GO:0003997(acyl-CoA oxidase activity)|GO:0005777(peroxisome)|GO:0006635(fatty acid beta-oxidation)|GO:0050660(flavin adenine dinucleotide binding)	CTGTGATGTGGGGCTGGTCTTTTGTTTTCTACATACGTATATGTTATTCACTAATTTTTG	0.468915	0.496039	0.484796		0.084101	0.112771	0.0832211	0.191288	4.91e-05
A_09_P210350		RT01029	Dm.26438				TC233750		TCACCAGCTTCATACACCCGCCGAACAACTCGTTCGATCTGTGAAAGCTTTATCGACCAT	0.0596007	0.0956765	0.0633499		0.0167197	0.0142621	0.00955213	0.184744	0.00604
A_09_P205860		TC247042					TC247042		CAATATAATAGGCTTAGGGTTGTCTGAGTGTATGCGGTGACACACTTCCCTGTCTCAATC	0.0650408	0.0581571	0.0790604		0.00694218	0.0203267	0.0112817	0.174608	0.0126
A_09_P218595		Y13272	Dm.1882				TC257575		TCGTAGCTGAAATTGAAGGCAGATGGGTCAGCTTCTACTTATACGCATCATTGTCGTGAC	1.72939	2.13458	1.49493		0.490933	0.261377	0.221124	0.172596	0.00601
A_09_P174680		CO327868	Dm.32559		dm|X3F3				TATAGGAATAGTATGGTTGGTTATTTGGGGTGGGACAAAAAAGGATATGTCAAAACATGG	0.577852	0.842056	0.861602		0.116214	0.101122	0.156242	0.163611	3.98e-05
A_09_P090610		FBtr0300134	Dm.35092			FBtr0300134	NP12807799		ATGAGAGGAGACTTTGAATCGTGTCCGAATATCTCCTGTAATAGGAAGAACACCCTGCCA	0.0884269	0.136818	0.105489		0.00684838	0.0350613	0.0208962	0.157827	0.00401
A_09_P179511		TC237266					TC237266		ATGTTTGAAAGACTACTCCTAAAGACTTTTTAGGGTAGATCCACTGCTCCAATTTGGCTT	0.0464224	0.0650118	0.0672191		0.00584476	0.00349115	0.0293666	0.14348	0.0107
A_09_P176280		BP556550	Dm.33227				TC244210		CTGAGTCGCTTACTCGAGTACTCATACTTTTTACAGCTTATTGTTAACCCTAAAATACAT	0.124445	0.202708	0.147995		0.0188872	0.0250153	0.0222345	0.141178	0.000318
A_09_P047876		GH13568							GGGAGACATTTTTGAATTACATTGCGGCAGTTTTGCGCGCCATTGTTCAAGTGTAAAAAA	0.457544	0.333386	0.392328		0.113074	0.0426787	0.0263011	0.128481	0.0195
A_09_P077201	CG2709	FBtr0070486	FBgn0024977	31264	dm|X3B3			GO:0008270(zinc ion binding)	GCGGCAGCAAATCACCAGCTTCATACACCCGCCGAACAACTCGTTCGATCTGTGAGCTAG	0.0767449	0.0961927	0.122207		0.00588118	0.0104266	0.020352	0.111423	0.00251
A_09_P193035		SD07644	Dm.169		dm|3R85B4		TC250693		CCGCATGAAGCTGGCATTTTTATGTGTATCAGTTTCAATTTCAAATAAAACTTCTTCGTG	1.25935	1.56764	1.93733		0.198838	0.127221	0.172752	0.104543	1.27e-05
A_09_P191320									TTCTGTCTCATCGTCATGGAAATTGTAGATCGGTTGTTTACCGAGAGATTGCCAGTAGCG	0.0872061	0.0994061	0.0767218		0.00842281	0.00474208	0.0147884	0.0961219	0.0122
A_09_P180045		SD26211			dm|3R85B4		TC237596		TTAGCGAAGAACCCGGTTCATCACTCTAGGACGAAGCACATCGACATTCGATATCATTAG	5.49321	6.2735	7.01408		0.605557	0.503213	0.616837	0.0919581	9.2e-10
A_09_P164270		AT14183	Dm.35097				TC234590		TTACTGAGACATAGTGACATCGGCCAACAAGACGATAAAGAGGCTACCTACTAGAGGATG	0.143995	0.206745	0.191815		0.0179654	0.0177298	0.0122239	0.088016	0.00249
A_09_P004671	CG40635	NM_001110696	Dm.36091	5740827			NP12807750		CGCCACCTCAAAAGTTACATTGCTGTACTTTTATTACTTGCATGTCCTTCTTGGGAATAA	0.14057	0.181126	0.173775		0.0106242	0.0119865	0.0218176	0.0856338	7.38e-06
A_09_P165765		TC240084					TC240084		CATTGCTTATAGTAAACCTGTTTCTGCTTTCAGTGGTGCTGGTAACGTCGTTGTTGCGGA	0.069411	0.100815	0.104182		0.00625782	0.00378796	0.0159132	0.0802811	0.00673
A_09_P165825		GH14228	Dm.4050		dm|X18B1		TC240129		CTTGGACAAGGCGATAGAATGTTGTGTTAAATTTGTCGCTTTTCCGCTTTGAAAATAAAA	0.314489	0.291205	0.285211		0.00709469	0.0214046	0.0213142	0.0498555	0.000488
A_09_P144698		TC243186					TC243186		GAAAGGCCAACTCTTAACTCTTGTTTCCCCCTATATAGTAAGGAACAGAATAGAAATATA	0.956444	1.51347	1.61944		0.0673087	0.0440022	0.0398925	0.0369385	3.48e-06
A_09_P101950		FBtr0300162	Dm.35092			FBtr0300162	TC239708		CACTCATTCGAGTAGCAAAGCATACTTTTCGTTAATAGTGGTAATCACTTGGGTATAATA	0.210252	0.30896	0.161245		0.0113541	0.00357602	0.0110943	0.0350354	0.000889
A_09_P051783		FBtr0300146	Dm.36727			FBtr0300146	NP026602		TACCACATACTAATACACCTACATACACCTGCCCTAAATACTTGTTTCAAAGTGTTCGGT	0.313337	0.327646	0.304245		0.00564543	0.0183381	0.00974629	0.0318481	0.00181
A_09_P091170	roX1	NR_002097	Dm.20295	3772376	dm|X3F3	FBtr0070635		GO:0000805(X chromosome)|GO:0007549(dosage compensation)|GO:0009047(dosage compensation, by hyperactivation of X chromosome)|GO:0016456(X chromosome located dosage compensation complex, transcription activating)|GO:0016457(dosage compensation complex assembly involved in dosage compensation by hyperactivation of X chromosome)	AAGTGCCCAAACTATAAAAAGAAAATTGAAATCGTTATACGCCTGAGCCGATTCACAAAG	15.3327	14.5868	12.4855		0.335894	0.324193	0.452721	0.0260386	1.08e-07	X
A_09_P162605	CG13762	FBtr0300708	FBgn0040333	31246	dm|X3A8		TC225588	GO:0005262(calcium channel activity)|GO:0005509(calcium ion binding)|GO:0006816(calcium ion transport)|GO:0016020(membrane)	GCGCGTGCTCCTTGTCAAATCTCAAGAGAAACATTTTAATTTATGTTCGTTTACAAATTC	1.03345	1.23281	0.976701		0.0289674	0.0182613	0.0311111	0.0236484	0.000111
A_09_P051786		FBtr0300172	Dm.36902			FBtr0300172	NP026602		ACTTGGTTCAAAGTGTTCGGTCCAAGCTGGTCATATCAAGCACTCATTCGAGTAGCAAAG	0.90844	1.41826	1.31794		0.0345511	0.0245838	0.0218867	0.0222048	0.000198
A_09_P187380		TC245454					TC245454		AAATAAATATAACAATCAAATAACGCACTTACCTCCTTGACCACAGCCAATCCAACGCAA	0.380876	0.522838	0.471067		0.00646008	0.0142181	0.0111331	0.0221728	0.00108
A_09_P090105	roX1	NR_002098	Dm.20295	3772376	dm|X3F3	FBtr0070634	TC256949	GO:0000805(X chromosome)|GO:0007549(dosage compensation)|GO:0009047(dosage compensation, by hyperactivation of X chromosome)|GO:0016456(X chromosome located dosage compensation complex, transcription activating)|GO:0016457(dosage compensation complex assembly involved in dosage compensation by hyperactivation of X chromosome)	GCAGTTGATTTGCGAATGGCTGAAAATATTCGCTTAAACTTATGGCAAAGCTTGTTAAAA	7.3567	7.68163	2.88068		0.132202	0.118778	0.108314	0.0218613	0.00394	X
A_09_P108980	roX1	NR_002098	Dm.20295	3772376	dm|X3F3	FBtr0070634	TC242427	GO:0000805(X chromosome)|GO:0007549(dosage compensation)|GO:0009047(dosage compensation, by hyperactivation of X chromosome)|GO:0016456(X chromosome located dosage compensation complex, transcription activating)|GO:0016457(dosage compensation complex assembly involved in dosage compensation by hyperactivation of X chromosome)	GCCAAAGCAAGTAAAAATGTGTGGAAACGTTATACGAATCTTCACCAAGTGCCCAAAAAA	33.004	31.6182	29.1975		0.619137	0.602374	0.823819	0.0216045	4.92e-08	X
A_09_P091310	roX2	NR_002105	Dm.1443	3772415	dm|X10C7	FBtr0073514	TC240160	GO:0000805(X chromosome)|GO:0007549(dosage compensation)|GO:0009047(dosage compensation, by hyperactivation of X chromosome)|GO:0016456(X chromosome located dosage compensation complex, transcription activating)|GO:0016457(dosage compensation complex assembly involved in dosage compensation by hyperactivation of X chromosome)	GTTGCAAATTAAGCAAATATATATGCATATATGGGTAACGTTTTACGCGCCTTAACCAGT	12.9969	18.925	15.3526		0.365103	0.224019	0.317571	0.0190178	1.64e-06	X
A_09_P062696		NP175338			dm|X3A8		NP175338		TCTCAACATCCAGCTCACCTTGATCCGAATGTTTCTCTTCGACGAATATGTTGAATGGCC	0.814068	0.899691	0.888288		0.00761379	0.00809463	0.0119233	0.0104143	2.12e-06
A_09_P182115	roX1	NR_002098	Dm.20295	3772376	dm|X3F3	FBtr0070634	TC238727	GO:0000805(X chromosome)|GO:0007549(dosage compensation)|GO:0009047(dosage compensation, by hyperactivation of X chromosome)|GO:0016456(X chromosome located dosage compensation complex, transcription activating)|GO:0016457(dosage compensation complex assembly involved in dosage compensation by hyperactivation of X chromosome)	AACGAAAACGCTTGAGATGGGAAATTCTGGCCGGAACGAAAGAGACAAATGAACCCAAAG	10.1614	7.33313	7.5971		0.0897781	0.109508	0.0562726	0.00992373	1.06e-05	X
A_09_P183535		TC246484					TC246484		ATTGCCGGAATGACTAACCTGTAACCTGCTTACTACCAGACCAGACATACTACATTCGGT	3.76096	4.40064	3.69485		0.0205464	0.0286936	0.0381041	0.00716188	4.52e-07
