# Supplementary material for: The nuclear receptor Hr46/Hr3 is required in the blood brain barrier of mature males for courtship
Source: PLoS Genet. 2022 Jan 25;18(1):e1009519. doi: 10.1371/journal.pgen.1009519 (PMC8815886; doi:10.1371/journal.pgen.1009519)
Supplement: S2 Table — GO groups shaded in grey are related to sex-specific processes. The total number of genes and GO groups assigned to this category is indicated. (XLSX) [file pgen.1009519.s002.xlsx]

## Sheet: Sheet1
Overlap of 284 genes differentially expressed in BBB Males vs. Females
with Gene Ontology classifications
Category=the name of the category within the ontology.
Genes in Category=the total number of genes in the genome that have been assigned to the category
Genes in List in Category=the total number of genes that are both in the selected gene list and in the category.
P-value=a hypergeometric p-value without multiple testing corrections.
Biological Process
Category	Genes in Category	Genes in List in Category	p-Value	GO (sex-specific processes)
GO:16457: dosage compensation complex assembly (sensu Insecta)	13	5	6.77e-08	X
GO:42714: dosage compensation complex assembly	13	5	6.77e-08	X
GO:30237: female sex determination	28	6	1.55e-07	X
GO:35079: polytene chromosome puffing	7	4	2.18e-07
GO:35080: heat shock-mediated polytene chromosome puffing	7	4	2.18e-07
GO:9047: dosage compensation, by hyperactivation of X chromosome	22	5	1.3e-06	X
GO:7549: dosage compensation	48	6	4.36e-06	X
GO:42026: protein refolding	15	4	8.05e-06
GO:7296: vitellogenesis	16	4	1.07e-05
GO:19102: male somatic sex determination	6	3	1.41e-05	X
GO:45496: male analia morphogenesis (sensu Endopterygota)	6	3	1.41e-05	X
GO:45497: female analia morphogenesis (sensu Endopterygota)	6	3	1.41e-05	X
GO:7530: sex determination	62	6	1.97e-05	X
GO:9408: response to heat	128	8	2.06e-05
GO:51084: posttranslational protein folding	19	4	2.22e-05
GO:48086: negative regulation of pigmentation	7	3	2.46e-05
GO:19101: female somatic sex determination	21	4	3.38e-05	X
GO:30238: male sex determination	8	3	3.91e-05
GO:281: cytokinesis after mitosis	8	3	3.91e-05
GO:9266: response to temperature stimulus	144	8	4.81e-05
GO:48071: sex-specific pigmentation	12	3	0.00015	X
GO:7486: female genitalia morphogenesis (sensu Endopterygota)	13	3	0.000193	X
GO:30540: female genitalia morphogenesis	13	3	0.000193	X
GO:7487: analia morphogenesis (sensu Endopterygota)	13	3	0.000193
GO:7079: mitotic chromosome movement towards spindle pole	3	2	0.000242
GO:7485: male genitalia morphogenesis (sensu Endopterygota)	15	3	0.000303
GO:35263: genital disc sexually dimorphic development	15	3	0.000303
GO:45498: sex comb development	15	3	0.000303	X
GO:45934: negative regulation of nucleobase, nucleoside, nucleotide and nucleic acid metabolism	348	11	0.000315
GO:18993: somatic sex determination	39	4	0.00041	X
GO:19099: female germ-line sex determination	17	3	0.000447	X
GO:18992: germ-line sex determination	18	3	0.000533	X
GO:1666: response to hypoxia	45	4	0.000712
GO:7484: genitalia morphogenesis (sensu Endopterygota)	20	3	0.000735	X
GO:19953: sexual reproduction	1413	25	0.000767	X
GO:92: mitotic anaphase B	5	2	0.000796
GO:7548: sex differentiation	168	7	0.000828	X
GO:8608: attachment of spindle microtubules to kinetochore	6	2	0.00119
GO:51305: chromosome movement towards spindle pole	6	2	0.00119
GO:31324: negative regulation of cellular metabolism	420	11	0.00148
GO:50832: defense response to fungi	56	4	0.00163
GO:45944: positive regulation of transcription from RNA polymerase II promoter	96	5	0.00177
GO:86: G2/M transition of mitotic cell cycle	27	3	0.0018
GO:9620: response to fungi	59	4	0.00197
GO:16481: negative regulation of transcription	312	9	0.0021
GO:45892: negative regulation of transcription, DNA-dependent	312	9	0.0021
GO:7483: genital disc morphogenesis	29	3	0.00222	X
GO:48070: regulation of developmental pigmentation	30	3	0.00245
GO:30730: sequestering of triacylglycerol	9	2	0.0028
GO:9892: negative regulation of metabolism	458	11	0.00292
GO:7276: gametogenesis	1385	23	0.00293
GO:7277: pole cell development	33	3	0.00323
GO:50000: chromosome localization	33	3	0.00323
GO:51303: establishment of chromosome localization	33	3	0.00323
GO:3: reproduction	1571	25	0.00335	X
GO:45570: regulation of imaginal disc growth	36	3	0.00414
GO:31887: lipid particle transport along microtubule	11	2	0.00423
GO:30539: male genitalia morphogenesis	37	3	0.00448	X
GO:51338: regulation of transferase activity	74	4	0.0045
GO:45859: regulation of protein kinase activity	74	4	0.0045
GO:45448: mitotic cell cycle, embryonic	80	4	0.00593
GO:7446: imaginal disc growth	82	4	0.00647
GO:6950: response to stress	1055	18	0.00659
GO:51656: establishment of organelle localization	132	5	0.00692
GO:122: negative regulation of transcription from RNA polymerase II promoter	133	5	0.00714
GO:16545: male courtship behavior (sensu Insecta), wing vibration	44	3	0.00729	X
GO:45433: male courtship behavior (sensu Insecta), song production	44	3	0.00729	X
GO:46660: female sex differentiation	44	3	0.00729	X
GO:16542: male courtship behavior (sensu Insecta)	45	3	0.00776	X
GO:48065: male courtship behavior (sensu Insecta), wing extension	45	3	0.00776	X
GO:35186: syncytial blastoderm mitotic cell cycle	45	3	0.00776
GO:42742: defense response to bacteria	142	5	0.00934
In GO groups relating to sex-specific processes		149/284		28/71
Cellular Component
Category	Genes in Category	Genes in List in Category	p-Value
GO:805: X chromosome	18	5	5.19e-07
GO:803: sex chromosome	20	5	9.26e-07
GO:46536: dosage compensation complex	21	5	1.21e-06
GO:16456: dosage compensation complex (sensu Insecta)	21	5	1.21e-06
GO:5956: protein kinase CK2 complex	15	4	9.29e-06
GO:45495: pole plasm	31	5	9.34e-06
GO:43232: intracellular non-membrane-bound organelle	2013	37	2.31e-05
GO:43228: non-membrane-bound organelle	2013	37	2.31e-05
GO:15630: microtubule cytoskeleton	874	20	0.000168
GO:5856: cytoskeleton	1120	23	0.000256
GO:5875: microtubule associated complex	700	17	0.000276
GO:43229: intracellular organelle	5737	72	0.000501
GO:43226: organelle	5737	72	0.000501
GO:42600: chorion	20	3	0.000817
GO:43234: protein complex	3209	46	0.000838
GO:43186: P granule	22	3	0.00109
GO:5622: intracellular	7566	86	0.00242
GO:19908: nuclear cyclin-dependent protein kinase holoenzyme complex	13	2	0.00637
GO:307: cyclin-dependent protein kinase holoenzyme complex	14	2	0.00738
GO:30312: external encapsulating structure	45	3	0.00858
Molecular Function
Category	Genes in Category	Genes in List in Category	p-Value
GO:5213: structural constituent of chorion (sensu Insecta)	10	5	9.76e-09
GO:19887: protein kinase regulator activity	93	8	1.18e-06
GO:19207: kinase regulator activity	97	8	1.62e-06
GO:16903: oxidoreductase activity, acting on the aldehyde or oxo group of donors	63	4	0.00198
GO:16538: cyclin-dependent protein kinase regulator activity	38	3	0.00402
GO:5198: structural molecule activity	843	15	0.00506
GO:15245: fatty acid transporter activity	13	2	0.00521
GO:5324: long-chain fatty acid transporter activity	13	2	0.00521
GO:16620: oxidoreductase activity, acting on the aldehyde or oxo group of donors, NAD or NADP as acceptor	48	3	0.00775
