# Supplementary material for: The nuclear receptor Hr46/Hr3 is required in the blood brain barrier of mature males for courtship
Source: PLoS Genet. 2022 Jan 25;18(1):e1009519. doi: 10.1371/journal.pgen.1009519 (PMC8815886; doi:10.1371/journal.pgen.1009519)
Supplement: S1 Data — (XLSX) [file pgen.1009519.s003.xlsx]

## Sheet: SNG-Gal4 Gal80ts Hr46i 27253
		Hr46-RNAi conditional courtship Assays (2days of Induction at 32 degree Celcius
		SPG/27253 (U)	SPG/27253 (I)	Cs/27253 (U)	Cs/27253 (I)	Cs/SPG-III gal4 (U)	Cs/SPG-III gal4 (I)
										SPG/27253 (U)	0.84
	1	0.92	0.86	0.98	0.96	0.92	0.71			SPG/27253 (I)	0.6
	2	0.97	0.36	0.91	0.96	0.98	0.95			Cs/27253 (U)	0.91
	3	0.99	0.48	0.94	0.89	0.98	0.97			Cs/27253 (I)	0.87
	4	0.81	0.95	0.94	0.87	0.94	0.78			Cs/SPG-III gal4 (U)	0.91
	5	0.73	0.96	0.99	0.98	0.97	0.93			Cs/SPG-III gal4 (I)	0.92
	6	0.99	0.63	0.98	0.92	0.98	0.99
	7	0.87	0.75	0.97	0.89	0.9	0.98
	8	0.6	0.77	0.97	0.4	0.93	0.79
	9	0.75	0.72	0.87	0.95	0.94	0.86
	10	0.75	0.82	0.96	0.94	0.76	0.84
	11	0.89	0.84	0.96	0.8	0.97	0.99
	12	0.97	0.73	0.89	0.61	0.97	0.99
	13	0.96	0.48	0.99	0.96	0.98	0.99
	14	0.95	0.67	0.96	0.94	0.78	0.94
	15	0.63	0.09	0.99	0.9	0.99	0.94
	16	0.79	0.11	0.79	0.96	0.75	0.99
	17	0.92	0.08	0.72	0.71	0.74	0.95
	18	0.92	0.69	0.98	0.6	0.66	0.83
	19	0.98	0.27	0.97	0.96	0.91	0.98			Cs/27253 (U)	0.91	0.0247454
	20	0.55	0.07	0.99	0.99	0.93	0.99			Cs/27253 (I)	0.87	0.0292859
	21	0.45	0.07	0.89	0.84	0.99	0.78			Cs/SPG-III gal4 (U)	0.91	0.0188142
	22	0.95	0.99	0.53	0.89	0.92	0.98			Cs/SPG-III gal4 (I)	0.92	0.016592
	23	0.82	0.88	0.98	0.97	0.92	0.92			SPG/27253 (U)	0.84	0.03
	24	0.95	0.98	0.96	0.99	0.98	0.95			SPG/27253 (I)	0.6	0.06
	25	0.98	0.85	0.59	0.97	0.98	0.89			SPG/27254 (U)	0.81	0.0398081
										SPG/27254 (I)	0.66	0.0525206
	Average	0.8436	0.604	0.908	0.874	0.9108	0.9164
	n	25	25	25	25	25	25
	SQRT	5	5	5	5	5	5
	SD	0.152886	0.321908	0.123727	0.14643	0.0940709	0.0829598
	SE	0.0305771	0.0643817	0.0247454	0.0292859	0.0188142	0.016592

## Sheet: SNG-Gal4 Gal80ts Hr46i 27254
		Conditional Courtship Assay of 27254-gal80 ts10; SPG III gal4
		SPG/27254 (U)	SPG/27254 (I)	Cs/27254 (U)	Cs/27254 (I)	Cs/SPG-III gal4 (U)	Cs/SPG-III gal4 (I)
		0.99	0.73	0.99	0.94	0.99	0.89			SPG/27254 (U)	0.81
	1	0.73	0.32	0.81	0.87	0.79	0.94			SPG/27254 (I)	0.66
	2	0.92	0.84	0.9	0.96	0.99	0.44			Cs/27254 (U)	0.91
	3	0.94	0.93	0.97	0.78	0.98	0.85			Cs/27254 (I)	0.92
	4	0.8	0.22	0.97	0.95	0.94	0.99			Cs/SPG-III gal4 (U)	0.9
	5	0.94	0.76	0.99	0.47	0.97	0.72			Cs/SPG-III gal4 (I)	0.89
	6	0.9	0.59	0.98	0.81	0.98	0.96
	7	0.64	0.44	0.9	0.89	0.9	0.91
	8	0.98	0.95	0.96	0.98	0.93	0.78
	9	0.66	0.94	0.63	0.98	0.94	0.93
	10	0.89	0.71	0.94	0.99	0.76	0.99
	11	0.29	0.56	0.91	0.72	0.97	0.98
	12	0.4	0.59	0.84	0.98	0.97	0.79
	13	0.95	0.69	0.81	0.98	0.98	0.86
	14	0.64	0.79	0.74	0.96	0.78	0.84
	15	0.88	0.89	0.97	0.96	0.99	0.99
	16	0.75	0.89	0.99	0.93	0.75	0.99
	17	0.95	0.93	0.98	0.95	0.74	0.99
	18	0.94	0.84	0.99	0.99	0.66	0.94
	19	0.98	0.26	0.83	0.99	0.91	0.94
	20	0.77	0.11	0.96	0.99	0.93	0.99
	21	0.64	0.47	0.99	0.99	0.99	0.95
	22	0.99	0.75	0.96	0.99	0.92	0.83
	23
		0.807391	0.66087	0.913478	0.915217	0.902609	0.89087
	Average	23	23	23	23	23	23
	n	4.8	4.8	4.8	4.8	4.8	4.8
	SQRT	0.191079	0.252099	0.0952322	0.122098	0.10078	0.125803
	SD	0.0398081	0.0525206	0.01984	0.0254371	0.0209957	0.026209
	SE

## Sheet: Mdr-Gal4 Gal80ts Hr46i
CS/Mdr65 1.2.1;Gal80ts2 UI	0.96	0.82	0.92	0.88	0.94			0.84		0.96		0.99		0.96	0.87	0.97	0.76			0.89		0.94				0.89		0.97	0.99	0.94	0.88		0.914211	19	0.0622107	0.0622107	4.36	0.0142685
CS/Mdr65 1.2.1;Gal80ts2 I	0.95	0.94	0.71	0.79	0.79		0.86	0.96	0.96			0.98		0.97		0.88	0.99	0.8	0.98			0.93	0.97			0.97		0.95	0.94	0.87	0.96		0.911905	21	0.0792855		4.58	0.0173112
CS/Hr46i 27253 UI	0.99		0.91	0.89	0.92	0.9	0.98		0.8	0.93			0.8	0.99	0.91	0.97		0.98		0.98	0.9	0.93	0.88	0.93	0.99	0.99	0.99	0.87	0.92	0.98			0.930417	24	0.0566821		4.9	0.0115678
CS/Hr46i 27253 I	0.79	0.97	0.93	0.96		0.82		0.99		0.98	0.98	0.99	0.92	0.88	0.97	0.97	0.99	0.94	0.93	0.89	0.98		0.98	0.98		0.94		0.95		0.99			0.944348	23	0.0540897		4.8	0.0112687
Mdr1.2.1;Gal80/46i 27253 UI	0.86	0.94	0.86	0.94	0.8	0.93	0.97	0.98		0.98		0.94		0.95	0.98	0.9	0.81	0.99		0.97		0.86	0.97							0.82			0.918421	19	0.0637062		4.36	0.0146115
Mdr1.2.1;Gal80/46i 27253 I	0.6	0.76	0.85	0.62	0.66	0.56	0.75	0.87	0.78	0.21	0.52		0.69	0.62	0.33	0.9	0.81	0.45	0.76	0.69	0.7	0.82	0.68	0.68		0.68		0.8	0.72	0.75			0.676296	27	0.157996		5.2	0.0303838
				sem
		CS/Mdr65 1.2.1;Gal80ts2 UI	0.914211	0.0142685
		CS/Mdr65 1.2.1;Gal80ts2 I	0.911905	0.0173112
		CS/Hr46i 27253 UI	0.930417	0.0115678
		CS/Hr46i 27253 I	0.944348	0.0112687
		Mdr1.2.1;Gal80/46i 27253 UI	0.918421	0.0146115
		Mdr1.2.1;Gal80/46i 27253 I	0.676296	0.0303838

## Sheet: Activity Mdr-Gal4 Gal80ts RNAi
		Mdr-Gal4; Gal80ts/UAS-Hr46 RNAi 27254
		Genotype and condition (ie induction)			Genotype and condition (ie induction)
		Gal80ts x CS uninduced	Hr46i x CS uninduced	Hr46i x GAL80ts uninduced	Gal80ts x CS induced	Hr46i x CS induced	Hr46i x GAL80ts induced
	Line crossings	Line crossings	Line crossings	Line crossings	Line crossings	Line crossings
1	82	76	80	88	82	68
2	98	72	116	104	100	110
3	86	72	84	68	74	66
4	86	94	88	72	70	70
5	92	82	74	58	68	84
6	52	54	78	68	60	78
7	62	66	70	86	54	64
8				56	86	80
9	70	70	90	72	74	60
10	68	72	64	74	80	84
11	60	78	64	58	62	78
12	78	58		66	68	54
13	68	60	84	82	58	68
14	64	70	72	70	56	62
15	74	76	80	74	58	62
16	60	72	74	64	58	58
17	58	82	94	74	76	66
18	50	76	58		58	102
19	92		92		58	66
20	72	62	66	68	48	70
	21	64	56	66	58	74	78
	22				70	56	58
		71.8	70.9474	78.6316	71.5	67.1818	72.0909
average		71.8	70.9474	78.6316	71.5	67.1818	72.0909
St. Dev		13.8397	10.0304	13.793	11.6596	12.5987	13.9315
n		20	19	19	20	22	22
		4.47	4.36	4.36	4.47	4.7	4.7
sem		3.09613	2.30054	3.16352	2.60842	2.68057	2.96415

## Sheet: Copulation and Fertility data
n	Copulated	Genotype	Induction	Progeny	n	Copulated	Genotype	Induction	Progeny	n	Copulated	Genotype	Induction	Progeny	n	Copulated	Genotype	Induction	Progeny	n	Copulated	Genotype	Induction	Progeny	n	Copulated	Genotype	Induction	Progeny
1	y	Canton-S X Mdr65-Gal4;Gal80ts/Hr46 RNAi	-	66	1	y	Canton-S X Mdr65-Gal4;Gal80ts/Hr46 RNAi	+	92	1	y	Canton-S X Canton-S/Mdr65-Gal4;Gal80ts	-	82	1	y	Canton-S X Canton-S/Mdr65-Gal4;Gal80ts	+	98	1	y	Canton-S x Canton-S/Hr46 RNAi	-	79	1	y	Canton-S x Canton-S/Hr46 RNAi	+	82
2	y	Canton-S X Mdr65-Gal4;Gal80ts/Hr46 RNAi	-	74	2	y	Canton-S X Mdr65-Gal4;Gal80ts/Hr46 RNAi	+	57	2	y	Canton-S X Canton-S/Mdr65-Gal4;Gal80ts	-	42	2	y	Canton-S X Canton-S/Mdr65-Gal4;Gal80ts	+	79	2	y	Canton-S x Canton-S/Hr46 RNAi	-	61	2	y	Canton-S x Canton-S/Hr46 RNAi	+	71
3	y	Canton-S X Mdr65-Gal4;Gal80ts/Hr46 RNAi	-	94	3	y	Canton-S X Mdr65-Gal4;Gal80ts/Hr46 RNAi	+	63	3	y	Canton-S X Canton-S/Mdr65-Gal4;Gal80ts	-	71	3	y	Canton-S X Canton-S/Mdr65-Gal4;Gal80ts	+	89	3	y	Canton-S x Canton-S/Hr46 RNAi	-	72	3	y	Canton-S x Canton-S/Hr46 RNAi	+	85
4	y	Canton-S X Mdr65-Gal4;Gal80ts/Hr46 RNAi	-	72	4	y	Canton-S X Mdr65-Gal4;Gal80ts/Hr46 RNAi	+	83	4	y	Canton-S X Canton-S/Mdr65-Gal4;Gal80ts	-	82	4	y	Canton-S X Canton-S/Mdr65-Gal4;Gal80ts	+	80	4	y	Canton-S x Canton-S/Hr46 RNAi	-	46	4	y	Canton-S x Canton-S/Hr46 RNAi	+	79
5	y	Canton-S X Mdr65-Gal4;Gal80ts/Hr46 RNAi	-	92	5	y	Canton-S X Mdr65-Gal4;Gal80ts/Hr46 RNAi	+	84	5	y	Canton-S X Canton-S/Mdr65-Gal4;Gal80ts	-	72	5	y	Canton-S X Canton-S/Mdr65-Gal4;Gal80ts	+	81	5	y	Canton-S x Canton-S/Hr46 RNAi	-	56	5	y	Canton-S x Canton-S/Hr46 RNAi	+	61
6	y	Canton-S X Mdr65-Gal4;Gal80ts/Hr46 RNAi	-	70	6	y	Canton-S X Mdr65-Gal4;Gal80ts/Hr46 RNAi	+	76	6	y	Canton-S X Canton-S/Mdr65-Gal4;Gal80ts	-	64	6	y	Canton-S X Canton-S/Mdr65-Gal4;Gal80ts	+	68	6	y	Canton-S x Canton-S/Hr46 RNAi	-	60	6	y	Canton-S x Canton-S/Hr46 RNAi	+	49
7	y	Canton-S X Mdr65-Gal4;Gal80ts/Hr46 RNAi	-	68	7	y	Canton-S X Mdr65-Gal4;Gal80ts/Hr46 RNAi	+	104	7	y	Canton-S X Canton-S/Mdr65-Gal4;Gal80ts	-	71	7	y	Canton-S X Canton-S/Mdr65-Gal4;Gal80ts	+	77	7	y	Canton-S x Canton-S/Hr46 RNAi	-	83	7	y	Canton-S x Canton-S/Hr46 RNAi	+	84
8	y	Canton-S X Mdr65-Gal4;Gal80ts/Hr46 RNAi	-	83	8	y	Canton-S X Mdr65-Gal4;Gal80ts/Hr46 RNAi	+	76	8	y	Canton-S X Canton-S/Mdr65-Gal4;Gal80ts	-	17	8	y	Canton-S X Canton-S/Mdr65-Gal4;Gal80ts	+	6	8	y	Canton-S x Canton-S/Hr46 RNAi	-	61	8	y	Canton-S x Canton-S/Hr46 RNAi	+	57
9	y	Canton-S X Mdr65-Gal4;Gal80ts/Hr46 RNAi	-	33	9	y	Canton-S X Mdr65-Gal4;Gal80ts/Hr46 RNAi	+	81	9	y	Canton-S X Canton-S/Mdr65-Gal4;Gal80ts	-	46	9	y	Canton-S X Canton-S/Mdr65-Gal4;Gal80ts	+	50	9	y	Canton-S x Canton-S/Hr46 RNAi	-	33	9	y	Canton-S x Canton-S/Hr46 RNAi	+	67
10	y	Canton-S X Mdr65-Gal4;Gal80ts/Hr46 RNAi	-	66	10	y	Canton-S X Mdr65-Gal4;Gal80ts/Hr46 RNAi	+	76	10	y	Canton-S X Canton-S/Mdr65-Gal4;Gal80ts	-	75	10	y	Canton-S X Canton-S/Mdr65-Gal4;Gal80ts	+	86	10	y	Canton-S x Canton-S/Hr46 RNAi	-	36	10	y	Canton-S x Canton-S/Hr46 RNAi	+	38
11	y	Canton-S X Mdr65-Gal4;Gal80ts/Hr46 RNAi	-	76	11	y	Canton-S X Mdr65-Gal4;Gal80ts/Hr46 RNAi	+	70	11	y	Canton-S X Canton-S/Mdr65-Gal4;Gal80ts	-	41	11	y	Canton-S X Canton-S/Mdr65-Gal4;Gal80ts	+	51	11	y	Canton-S x Canton-S/Hr46 RNAi	-	59	11	y	Canton-S x Canton-S/Hr46 RNAi	+	62
12	y	Canton-S X Mdr65-Gal4;Gal80ts/Hr46 RNAi	-	65	12	y	Canton-S X Mdr65-Gal4;Gal80ts/Hr46 RNAi	+	70	12	y	Canton-S X Canton-S/Mdr65-Gal4;Gal80ts	-	51	12	y	Canton-S X Canton-S/Mdr65-Gal4;Gal80ts	+	69	12	y	Canton-S x Canton-S/Hr46 RNAi	-	56	12	y	Canton-S x Canton-S/Hr46 RNAi	+	44
13	y	Canton-S X Mdr65-Gal4;Gal80ts/Hr46 RNAi	-	72	13	y	Canton-S X Mdr65-Gal4;Gal80ts/Hr46 RNAi	+	64	13	y	Canton-S X Canton-S/Mdr65-Gal4;Gal80ts	-	73	13	y	Canton-S X Canton-S/Mdr65-Gal4;Gal80ts	+	56	13	y	Canton-S x Canton-S/Hr46 RNAi	-	59	13	y	Canton-S x Canton-S/Hr46 RNAi	+	63
14	y	Canton-S X Mdr65-Gal4;Gal80ts/Hr46 RNAi	-	41	14	y	Canton-S X Mdr65-Gal4;Gal80ts/Hr46 RNAi	+	82	14	y	Canton-S X Canton-S/Mdr65-Gal4;Gal80ts	-	65	14	y	Canton-S X Canton-S/Mdr65-Gal4;Gal80ts	+	73	14	y	Canton-S x Canton-S/Hr46 RNAi	-	58	14	y	Canton-S x Canton-S/Hr46 RNAi	+	52
15	y	Canton-S X Mdr65-Gal4;Gal80ts/Hr46 RNAi	-	54	15	y	Canton-S X Mdr65-Gal4;Gal80ts/Hr46 RNAi	+	62	15	y	Canton-S X Canton-S/Mdr65-Gal4;Gal80ts	-	54	15	y	Canton-S X Canton-S/Mdr65-Gal4;Gal80ts	+	41	15	y	Canton-S x Canton-S/Hr46 RNAi	-	58	15	y	Canton-S x Canton-S/Hr46 RNAi	+	76
16	y	Canton-S X Mdr65-Gal4;Gal80ts/Hr46 RNAi	-	44	16	y	Canton-S X Mdr65-Gal4;Gal80ts/Hr46 RNAi	+	56	16	y	Canton-S X Canton-S/Mdr65-Gal4;Gal80ts	-	63	16	y	Canton-S X Canton-S/Mdr65-Gal4;Gal80ts	+	70	16	y	Canton-S x Canton-S/Hr46 RNAi	-	71	16	y	Canton-S x Canton-S/Hr46 RNAi	+	60
17	y	Canton-S X Mdr65-Gal4;Gal80ts/Hr46 RNAi	-	84	17	y	Canton-S X Mdr65-Gal4;Gal80ts/Hr46 RNAi	+	77	17	y	Canton-S X Canton-S/Mdr65-Gal4;Gal80ts	-	69	17	y	Canton-S X Canton-S/Mdr65-Gal4;Gal80ts	+	72	17	y	Canton-S x Canton-S/Hr46 RNAi	-	65	17	y	Canton-S x Canton-S/Hr46 RNAi	+	40
18	y	Canton-S X Mdr65-Gal4;Gal80ts/Hr46 RNAi	-	72	18	y	Canton-S X Mdr65-Gal4;Gal80ts/Hr46 RNAi	+	65	18	y	Canton-S X Canton-S/Mdr65-Gal4;Gal80ts	-	68	18	y	Canton-S X Canton-S/Mdr65-Gal4;Gal80ts	+	71	18	y	Canton-S x Canton-S/Hr46 RNAi	-	66	18	y	Canton-S x Canton-S/Hr46 RNAi	+	72
19	y	Canton-S X Mdr65-Gal4;Gal80ts/Hr46 RNAi	-	52	19	y	Canton-S X Mdr65-Gal4;Gal80ts/Hr46 RNAi	+	47	19	y	Canton-S X Canton-S/Mdr65-Gal4;Gal80ts	-	81	19	y	Canton-S X Canton-S/Mdr65-Gal4;Gal80ts	+	70	19	y	Canton-S x Canton-S/Hr46 RNAi	-	63	19	y	Canton-S x Canton-S/Hr46 RNAi	+	61
20	y	Canton-S X Mdr65-Gal4;Gal80ts/Hr46 RNAi	-	85	20	y	Canton-S X Mdr65-Gal4;Gal80ts/Hr46 RNAi	+	78	20	y	Canton-S X Canton-S/Mdr65-Gal4;Gal80ts	-	54	20	y	Canton-S X Canton-S/Mdr65-Gal4;Gal80ts	+	67	20	y	Canton-S x Canton-S/Hr46 RNAi	-	71	20	y	Canton-S x Canton-S/Hr46 RNAi	+	78
			Average	68.15				Average	73.15				Average	62.05				Average	67.7				Average	60.65				Average	64.05

## Sheet: repoGal4 Gal80ts Hr46i 27254
Description / purpose of experiment:
repoGal4 on X; Gal80ts; Hr46 27254 RNAi											repoGal4; Gal80ts; 27254 un	0.9165	0.0274595		CS/ repoGal4; Gal80ts un	0.963125	0.0112071
2 days induction 32oC; , one day recovery at 25											repoGal4; Gal80ts; 27254 i	0.454	0.0488029		CS/ repoGal4; Gal80ts i	0.9265	0.0252239
											CS/ repoGal4; Gal80ts un	0.963125	0.0112071		CS/27254 un	0.927895	0.0159005
											CS/ repoGal4; Gal80ts i	0.9265	0.0252239		CS/27254 i	0.923	0.0207603
Fly lines used (please include stock number)											CS/27254 un	0.927895	0.0159005		repoGal4; Gal80ts; 27254 un	0.9165	0.0274595
BL 27254	Hr46 RNAi										CS/27254 i	0.923	0.0207603		repoGal4; Gal80ts; 27254 i	0.454	0.0488029
															CS/repoG4 u	0.963125	0.0112071
															CS/repoG4 i	0.9265	0.0252239
															CS/27254 u	0.927895	0.0159005
															CS/27254 i	0.923	0.0207603
															repoG4/27254 u	0.9165	0.0274595
															repoG4/27254 i	0.454	0.0488029
Who is doing these experiments
Brigitte
		Genotype and condition (ie induction)			Genotype and condition (ie induction)			Genotype and condition (ie induction)			Genotype and condition (ie induction)			Genotype and condition (ie induction)			Genotype and condition (ie induction)			Genotype and condition (ie induction)
		repoGal4; Gal80ts; 27254		uninduced	repoGal4; Gal80ts; 27254		induced	CS/ repoGal4; Gal80ts		uninduced	CS/ repoGal4; Gal80ts		induced	CS/27254		uninduced	CS/27254		induced
Date		minutes	seconds	CI	minutes	seconds	CI	minutes	seconds	CI	minutes	seconds	CI	minutes	seconds	CI	minutes	seconds	CI	minutes	seconds
				0		0	0	0	0	0	0	0	0	0	0	0	0	0	0	0	0
43337				0.91			0.24			0.97			0.97			0.97			0.99
				0.98			0.57						0.96			0.87			0.94
43336							0.35												0.81
							0.27												0.9
43335				0.99			0.07												0.99
							0.3			0.98									0.62
43333				0.99						0.99			0.94			0.95
				0.94			0.27						0.93			0.98			0.99
							0.08			0.99									0.88
43330				0.98			0.8			0.96									0.98
							0.33
43328				0.98			0.2			1			0.81			0.84			0.98
42901				0.96			0.79			0.98			0.99			0.95
42899				0.96			0.58			0.99			0.96			0.92			0.99
				0.97			0.74			0.99			0.98			0.99
42895				0.95			0.8						0.98						0.98
42889							0.48			0.98			0.89			0.95
													0.98
42888				0.97			0.74			0.9			0.96						0.99
42886				0.91			0.48			0.83			0.96			0.97			0.99
42882							0.48			0.94			0.98			0.93
42880				0.96			0.51						0.96			0.98
																0.89			0.88
42878				0.92			0.42			0.93			0.98			0.96			0.92
42875				0.99			0.45			0.98			0.99			0.89			0.83
42873				0.65			0.72			1	n is 16		0.94			0.96			0.95
				0.9									0.9			0.99			0.99
42733				0.92												0.69			0.86
				0.5			0.38						0.47			0.95	n is 19		0.86
	average			0.9165			0.454			0.963125			0.9265			0.927895			0.923
	stddev			0.122744			0.218149			0.0448284			0.112751			0.069326			0.0927986
	n			20			20			16			20			19			20
	squareroot of n			4.47			4.47			4			4.47			4.36			4.47
	sem			0.0274595			0.0488029			0.0112071			0.0252239			0.0159005			0.0207603
				repoGal4; Gal80ts; 27254 un	0.9165	0.0274595
				repoGal4; Gal80ts; 27254 i	0.454	0.0488029
				CS/ repoGal4; Gal80ts un	0.963125	0.0112071
				CS/ repoGal4; Gal80ts i	0.9265	0.0252239
				CS/27254 un	0.927895	0.0159005
				CS/27254 i	0.923	0.0207603

## Sheet: Mdr-Gal4 repoGal80 Hr46i 27254
	CS/repoGal80 on 2; +/27254	CS/ MdrGal4; +/repoGal80 on3	MdrGal4 1.2.1 / Hr46i27254	MdrGal4/repoGal80on 2; repoGal80 on 3/27254
	27254	Mdr	Mdr 27254	repo Mdr 27254
	0.98	0.97	0.54	0.98
	0.94	0.9	0.57	0.99
	0.93	0.92	0.31	0.95
	0.93	0.8	0.13	0.97
	0.93	0.98	0.46	0.98
	0.9	0.9	0.47	0.89
	0.92	0.88	0.48	0.89
	0.97	0.92	0.43	0.98
	0.96	0.78	0.21	0.9
	0.92	0.82	0.24	0.99
	0.97	0.98	0.99	0.91
	0.99	0.94	0.8	0.97
	0.91	0.99	0.5	0.99
	0.99	0.99	0.3	0.98
	0.99	0.97	0.34	0.97
	0.97	0.97	0.74	0.76
	0.92	0.97	0.65	0.98
	0.99	0.96	0.82	0.99
	0.97	0.99	0.72	0.99
